# Supplementary material for: Dynamic RNA-Seq Study Reveals the Potential Regulators of Seed Germination in Paris polyphylla var. yunnanensis
Source: Plants (Basel). 2022 Sep 15;11(18):2400. doi: 10.3390/plants11182400 (PMC9505804; doi:10.3390/plants11182400)
Supplement: Supplementary file 1 [file plants-11-02400-s001.zip]

Archive with 6 entries (6 files):
- Supplementary Table S1. differentially expressed genes during seed germination.xlsx
- Supplementary Table S2. Differentially expressed genes related to Carbohydrate metabolism.xlsx
- Supplementary Table S3. Differentially expressed genes related to Lipid metabolism.xlsx
- Supplementary Table S4. Differentially expressed genes related to Signal transduction.xlsx
- Supplementary Table S5. Differentially expressed genes related to Translation.xlsx
- Supplementary Table S6. List of primer pairs uesd in this study.xlsx
