# Supplementary material for: Dynamic RNA-Seq Study Reveals the Potential Regulators of Seed Germination in Paris polyphylla var. yunnanensis
Source: Plants (Basel). 2022 Sep 15;11(18):2400. doi: 10.3390/plants11182400 (PMC9505804; doi:10.3390/plants11182400)
Supplement: Supplementary file 1 [file plants-11-02400-s001.zip › Supplementary Table S1. differentially expressed genes during seed germination.xlsx]

## Sheet: Stage 2 vs Stage 1
#Gene	Length	Function	Average of RPKM Stage 2	Average of RPKM Stage 1	log2(Fold change)	p value	q value(BH adjust)	Result
TR188595	302	unknown	5.01611	1.33932	1.90507	6.53244e-12	1.50599e-10	up
TR624326	295	unknown	6.64816	2.05665	1.69266	5.88549e-13	1.48144e-11	up
TR361705	248	unknown	6.38101	15.3685	-1.26812	5.61982e-16	1.7462e-14	down
TR205111	484	unknown	133.998	36.8989	1.86056	0	0	up
TR100294	265	unknown	2.34783	5.81174	-1.30764	1.3537e-07	1.91644e-06	down
TR74683	7092	ATPase subunit 1 (mitochondrion)	20.4924	8.91241	1.2012	0	0	up
TR204254	367	unknown	29.4467	273.45	-3.2151	0	0	down
TR120798	800	unnamed protein product, partial	1.20039	7.93391	-2.72452	3.91622e-68	5.47109e-66	down
TR294826	303	histone H1-like	262.03	122.4	1.09813	2.99396e-238	1.55597e-235	up
TR160785	560	phospholipase A1-Igamma1, chloroplastic-like	19.5396	7.25052	1.43025	3.70717e-51	3.85424e-49	up
TR145781	1691	unknown	11.07	25.3728	-1.19662	1.55623e-148	4.95644e-146	down
TR257149	1226	putative serine/threonine-protein kinase	7.22614	16.8129	-1.21827	2.16782e-74	3.33986e-72	down
TR256500	688	unknown	21.9397	8.66019	1.34108	1.5416e-63	1.99727e-61	up
TR170676	255	UDP-glucosyltransferase	1.5382	9.57803	-2.63848	2.03059e-26	1.062e-24	down
TR141479	612	PREDICTED: F-box protein At1g53790-like	4.59693	9.78647	-1.09012	2.27645e-19	8.59219e-18	down
TR227331	400	unknown	3.31376	9.8396	-1.57013	4.09937e-22	1.78175e-20	down
TR132540	227	40S ribosomal protein S14	7.8055	24.2602	-1.63603	4.861e-32	3.10884e-30	down
TR196465	383	PREDICTED: tubulin beta chain	29.1347	3.24944	3.16448	9.47601e-137	2.77562e-134	up
TR142887	1276	unknown	5.55439	1.21918	2.18772	2.50257e-59	3.05501e-57	up
TR156366	221	unknown	5.01854	0.844707	2.57074	1.59921e-12	3.88286e-11	up
TR275668	250	unknown	8.87277	1.61789	2.45527	2.11068e-22	9.30137e-21	up
TR195158	243	unknown	2.22643	6.40193	-1.52377	2.73585e-09	4.83713e-08	down
TR155129	1255	proline-rich protein 4-like	15.6918	0.161145	6.60551	0	0	up
TR74735	230	unknown	570.544	267.237	1.09422	0	0	up
TR136190	609	unknown	29.2943	11.5206	1.3464	3.33398e-75	5.20066e-73	up
TR450292	202	unknown	1.33917	7.39327	-2.46488	1.17671e-15	3.59329e-14	down
TR210818	392	unknown	284.002	102.507	1.47018	0	0	up
TR98265	2176	uncharacterized protein LOC105042369 isoform X1	1.72178	10.2448	-2.57293	1.99152e-220	9.47753e-218	down
TR622890	240	unknown	37.139	76.1629	-1.03616	2.08206e-51	2.17013e-49	down
TR208371	3609	hypothetical protein HELRODRAFT_185027	0.0824501	5.06055	-5.93963	7.06926e-299	4.76049e-296	down
TR246751	234	unknown	27.3401	10.8365	1.33512	9.50084e-28	5.22768e-26	up
TR566098	1094	unknown	38.3389	16.5379	1.21304	2.27875e-148	7.24637e-146	up
TR92627	708	unknown	6.59085	15.0293	-1.18924	7.29599e-38	5.51211e-36	down
TR110965	1366	unknown	6.07958	2.65352	1.19606	3.51685e-30	2.10055e-28	up
TR289312	246	unknown	6.7078	2.71926	1.30263	5.32055e-08	7.99668e-07	up
TR92569	1280	unknown	3.6667	11.5703	-1.65787	1.00482e-84	1.79501e-82	down
TR165933	4467	hypothetical protein C4D60_Mb04t02540	6.36159	2.40298	1.40456	2.04253e-126	5.48033e-124	up
TR249378	443	unknown	5.06827	12.9932	-1.35819	9.35175e-26	4.76166e-24	down
TR208301	219	unknown	3.33507	7.81386	-1.22832	1.21157e-07	1.73748e-06	down
TR564701	256	Hsp70 class chaperone, partial	25.2019	3.76763	2.7418	1.12445e-69	1.61132e-67	up
TR254227	311	unknown	4.56651	12.0052	-1.39449	6.58022e-18	2.28966e-16	down
TR262210	2087	nuclear transcription factor Y subunit C-4-like	3.00712	6.52978	-1.11865	1.09197e-43	9.58118e-42	down
TR97810	616	unknown	1.0759	9.0158	-3.06692	4.05801e-67	5.56541e-65	down
TR284957	517	unknown	0.0261616	5.41625	-7.6937	1.70081e-43	1.48695e-41	down
TR606479	461	unknown	2.49387	5.06183	-1.02127	1.00672e-07	1.45892e-06	down
TR250317	596	unknown	22.6939	11.3021	1.00572	9.82385e-37	7.20273e-35	up
TR103149	301	unknown	11.818	23.7226	-1.00528	3.73652e-20	1.47079e-18	down
TR256545	1830	hypothetical protein AXF42_Ash001001	5.33632	2.66079	1.00399	6.44898e-27	3.43516e-25	up
TR565370	912	unknown	227.903	72.0008	1.66233	0	0	up
TR101634	739	unknown	8.49237	3.32606	1.35236	9.23892e-28	5.08492e-26	up
TR436873	240	unknown	116.32	261.936	-1.17111	1.89225e-209	8.40349e-207	down
TR202523	209	unknown	2.65334	5.95471	-1.16622	1.48416e-05	0.000145619	down
TR554530	264	unknown	2.66413	5.89268	-1.14526	1.81943e-06	2.13603e-05	down
TR218788	353	unknown	158.36	75.9325	1.06042	3.53936e-159	1.19857e-156	up
TR105540	961	unknown	3.80011	8.2397	-1.11655	5.09412e-26	2.62591e-24	down
TR291170	308	unknown	7.46541	3.23256	1.20755	1.43013e-09	2.61487e-08	up
TR244707	1251	hypothetical protein AQUCO_02900025v1	3.42734	9.35142	-1.44809	1.46203e-55	1.66447e-53	down
TR177891	247	hypothetical protein T06_4045, partial	0.547594	9.63632	-4.1373	6.07396e-37	4.48206e-35	down
TR81802	1025	unknown	5.47621	0.0151772	8.49512	5.60376e-79	9.31982e-77	up
TR29620	307	unknown	2.1588	8.5131	-1.97945	2.1913e-20	8.73225e-19	down
TR133001	423	unknown	2.36618	5.33267	-1.1723	4.76868e-09	8.18616e-08	down
TR144345	566	unnamed protein product, partial	109.901	295.522	-1.42706	0	0	down
TR515576	1590	putative alcohol dehydrogenase	0.0170133	9.26552	-9.08907	2.68735e-190	1.07527e-187	down
TR431008	351	unknown	65.2772	664.239	-3.34705	0	0	down
TR366087	348	unknown	5.86885	15.1096	-1.36432	8.04294e-24	3.78174e-22	down
TR106886	1669	agmatine coumaroyltransferase-2	6.03748	1.41679	2.09132	4.60248e-79	7.66693e-77	up
TR292222	2801	hypothetical protein C4D60_Mb07t11490	79.3571	33.4849	1.24485	0	0	up
TR92841	1647	PREDICTED: protein DETOXIFICATION 27-like	7.13644	1.92687	1.88894	1.15196e-80	1.95935e-78	up
TR168512	385	unknown	5.41023	11.6372	-1.10498	3.57152e-15	1.05498e-13	down
TR177694	893	PREDICTED: uncharacterized protein LOC103999135	0.333217	5.48752	-4.04162	3.43202e-73	5.16967e-71	down
TR94740	391	unknown	2.6636	5.33145	-1.00115	7.36357e-07	9.30894e-06	down
TR206497	364	unknown	2.11801	5.68417	-1.42424	6.95514e-11	1.45454e-09	down
TR256587	1121	unknown	73.4193	18.4848	1.98982	0	0	up
TR443548	214	unknown	296.741	738.651	-1.31569	0	0	down
TR151012	397	unknown	20.3735	7.01422	1.53834	1.89153e-42	1.61097e-40	up
TR358283	204	unknown	7.02799	1.8302	1.94111	1.33254e-11	2.98213e-10	up
TR4801	201	RNA-binding KH domain-containing protein RCF3	6.19081	2.70887	1.19243	1.04338e-05	0.000105016	up
TR433751	222	unknown	26.8074	101.679	-1.92332	8.18048e-157	2.73208e-154	down
TR183584	447	BURP domain-containing protein 3-like	714.253	176.344	2.01804	0	0	up
TR145672	2514	subtilisin-like protease SBT1.7	55.9907	11.4912	2.28466	0	0	up
TR120918	864	hypothetical protein AXF42_Ash009165	13.2594	2.39472	2.46909	3.59323e-109	8.25452e-107	up
TR323821	237	Uncharacterised protein	68.1985	197.051	-1.53076	1.99417e-234	1.01213e-231	down
TR309189	1383	polygalacturonase inhibitor 1-like	6.25912	30.7084	-2.2946	0	0	down
TR281333	229	unknown	5.43385	11.6845	-1.10455	1.20691e-09	2.22096e-08	down
TR135766	583	PREDICTED: transmembrane protein 97-like	249.283	78.4505	1.66793	0	0	up
TR294076	1832	hypothetical protein GW17_00003440	46.3871	12.9922	1.83608	0	0	up
TR265884	214	unknown	5.11949	2.10815	1.28002	1.22545e-05	0.000122036	up
TR121855	746	unknown	15.9914	7.00676	1.19047	2.63468e-42	2.23742e-40	up
TR160202	1901	probable aspartyl protease At4g16563	5.15836	2.48776	1.05206	4.75637e-29	2.74003e-27	up
TR401653	471	unknown	1.57942	5.74705	-1.86343	1.50414e-19	5.72332e-18	down
TR177849	1032	unknown	3.77458	8.59235	-1.18674	9.79299e-32	6.19674e-30	down
TR229259	1614	uncharacterized protein LOC103713130	4.44148	58.3038	-3.71448	0	0	down
TR607555	211	unknown	52.692	107.57	-1.02961	9.28204e-63	1.18948e-60	down
TR194240	1962	basic 7S globulin-like	31.1529	11.2592	1.46827	5.77338e-288	3.74701e-285	up
TR82825	533	unknown	89.2738	194.298	-1.12196	0	0	down
TR222701	1356	PREDICTED: ferritin-4, chloroplastic-like isoform X1	72.5553	33.7291	1.10509	9.91521e-298	6.65522e-295	up
TR108112	332	unknown	2.68882	6.65376	-1.3072	2.76124e-10	5.44904e-09	down
TR494422	225	uncharacterized protein LOC103705547 isoform X1	2.16409	5.2547	-1.27985	5.56358e-06	5.92417e-05	down
TR166375	266	scopoletin glucosyltransferase-like, partial	3.86445	8.30469	-1.10366	3.38629e-08	5.23628e-07	down
TR126740	409	unknown	7.20923	17.7628	-1.30094	4.0109e-30	2.39356e-28	down
TR74575	2319	alpha-l1 nicotinic acetyl choline receptor	772.847	1838.25	-1.25008	0	0	down
TR172680	220	unknown	88.4695	12.0211	2.87962	8.62037e-217	4.02341e-214	up
TR284720	1046	unknown	8.34034	3.92635	1.08692	2.34916e-27	1.27187e-25	up
TR623807	251	Methyltransferase-like protein 7A	1.29328	5.70205	-2.14044	6.01197e-13	1.51115e-11	down
TR594517	219	unknown	3.08803	8.098	-1.39088	3.01807e-09	5.31298e-08	down
TR439439	214	unknown	0.821647	5.81558	-2.82333	3.60483e-15	1.06452e-13	down
TR105611	1634	hypothetical protein HELRODRAFT_109499	0.107609	7.47368	-6.11795	5.00154e-200	2.11411e-197	down
TR170896	577	unknown	8.04033	2.61525	1.62031	6.69091e-27	3.56173e-25	up
TR402141	757	scopoletin glucosyltransferase-like	10.7383	3.92513	1.45195	2.69968e-39	2.12817e-37	up
TR105842	229	unknown	1.2994	15.1491	-3.54331	5.64348e-48	5.46865e-46	down
TR173413	437	unknown	2.47608	6.0518	-1.28931	8.34166e-12	1.9046e-10	down
TR626376	223	unknown	10.9782	0.0697609	7.298	2.0462e-39	1.61751e-37	up
TR204628	224	unknown	4.89094	18.0569	-1.88436	8.04502e-29	4.59983e-27	down
TR223163	299	unknown	1.6285	7.85638	-2.27032	1.10673e-21	4.70266e-20	down
TR228821	279	hypothetical protein GW17_00015109	6.05984	2.62066	1.20935	2.03929e-07	2.81725e-06	up
TR372835	214	unknown	6.9524	0.14539	5.57951	5.36156e-26	2.76118e-24	up
TR313614	264	unknown	0.0256166	8.83902	-8.43066	4.2247e-34	2.87834e-32	down
TR256601	387	unknown	4.12408	8.48181	-1.0403	1.4295e-10	2.90071e-09	down
TR275765	537	sphinganine C4-monooxygenase 2	0.528933	14.34	-4.76081	4.87621e-123	1.27432e-120	down
TR245417	1508	unknown	1.92838	6.78799	-1.8156	6.72847e-67	9.18202e-65	down
TR78907	1004	unknown	0.606226	9.90111	-4.02966	3.16575e-146	9.90648e-144	down
TR553844	397	unknown	9.23282	1.3715	2.75102	1.70629e-40	1.38127e-38	up
TR247258	1465	elongator complex protein 5 isoform X1	8.36462	17.2876	-1.04736	9.54958e-72	1.41112e-69	down
TR171541	244	unknown	2.99336	10.5199	-1.81328	5.37038e-18	1.88059e-16	down
TR169064	487	unknown	2.66623	5.59018	-1.06809	2.41202e-09	4.29083e-08	down
TR284183	211	unknown	2.69229	11.7228	-2.12241	4.71889e-21	1.9475e-19	down
TR223241	270	unknown	2.45464	5.01271	-1.03008	4.41686e-05	0.00038562	down
TR25470	214	unknown	1.20087	5.16133	-2.10366	3.94096e-10	7.64189e-09	down
TR279105	1698	DNA replication licensing factor MCM6	39.2544	18.6075	1.07697	3.45442e-194	1.40816e-191	up
TR245828	487	unknown	8.10979	21.083	-1.37834	1.36528e-45	1.25539e-43	down
TR177819	255	putative cis-zeatin O-glucosyltransferase	1.96253	22.9995	-3.55081	5.68088e-80	9.56777e-78	down
TR184889	430	hypothetical protein C4D60_Mb10t22060	4.21494	8.75515	-1.05462	3.78664e-12	8.91194e-11	down
TR179751	418	unknown	2.75041	8.63433	-1.65043	8.17527e-22	3.49978e-20	down
TR428688	221	unknown	2.63167	6.3353	-1.26743	9.31303e-07	1.15009e-05	down
TR85364	407	unknown	2.42596	5.46586	-1.17189	6.13949e-09	1.04409e-07	down
TR256647	1146	unknown	6.63296	2.48418	1.41688	1.37187e-35	9.79524e-34	up
TR121356	1480	elongation factor 1-alpha	0.0456945	5.29768	-6.8572	1.23304e-125	3.28062e-123	down
TR400500	986	PREDICTED: putative germin-like protein 2-1	7.91506	2.96618	1.41599	1.84487e-36	1.34522e-34	up
TR113301	503	unknown	1.12937	5.53607	-2.29334	1.07428e-25	5.45982e-24	down
TR155678	1392	probable methyltransferase PMT2 isoform X1	11.6114	3.84447	1.59469	2.19836e-87	4.0646e-85	up
TR292441	1063	uncharacterized protein LOC109846664	1.42508	6.42463	-2.17257	9.32013e-57	1.08505e-54	down
TR98633	1263	multiple organellar RNA editing factor 8, chloroplastic/mitochondrial-like	8.63152	4.27408	1.014	2.54381e-30	1.52645e-28	up
TR206327	501	unknown	1.94379	7.42125	-1.93279	1.7257e-27	9.39998e-26	down
TR276506	367	unknown	2.17441	6.61265	-1.6046	1.23231e-14	3.51002e-13	down
TR403593	224	hypothetical protein BHE74_00059169	11.0499	4.93091	1.16411	1.067e-09	1.98249e-08	up
TR299754	246	unknown	0.329892	5.37528	-4.02627	6.03509e-21	2.47521e-19	down
TR164941	1175	hypothetical protein BHM03_00032787	21.5949	9.94304	1.11893	8.16757e-80	1.37278e-77	up
TR242054	272	elongation factor 1-alpha	0.0497264	9.09379	-7.51473	3.51896e-39	2.76343e-37	down
TR292399	345	unknown	14.5841	54.4709	-1.90109	6.68989e-129	1.83805e-126	down
TR105539	302	unknown	6.22534	2.26654	1.45766	2.51909e-10	4.98886e-09	up
TR102577	2299	ethylene-responsive transcription factor ERF113	20.5502	41.3243	-1.00784	1.0898e-247	5.94879e-245	down
TR250439	365	hypothetical protein C4D60_Mb06t07790	4.74321	10.3143	-1.12071	2.9623e-13	7.62167e-12	down
TR107834	908	unknown	6.7032	3.08392	1.12008	1.81217e-20	7.25087e-19	up
TR73725	307	unknown	4.93441	14.6952	-1.5744	3.3264e-25	1.65887e-23	down
TR297213	708	hypothetical protein BTZ53_25170	118.712	307.398	-1.37265	0	0	down
TR447297	441	hypothetical protein MtrunA17_Chr0c01g0489051	1.01212	8.11346	-3.00294	4.77736e-43	4.12329e-41	down
TR177890	296	Elongation factor 1-alpha	1.23375	6.30676	-2.35385	2.91337e-18	1.03622e-16	down
TR442571	1149	(DL)-glycerol-3-phosphatase 2-like	46.4861	20.1194	1.20821	3.26709e-187	1.28111e-184	up
TR231255	781	hypothetical protein ZTR_03718	0.0346365	18.5246	-9.06293	1.57573e-187	6.18475e-185	down
TR236537	277	hypothetical protein GW17_00055375	69.4345	7.6941	3.17383	7.76186e-235	3.9492e-232	up
TR206421	294	putative cis-zeatin O-glucosyltransferase	7.45286	19.2607	-1.36979	1.12652e-25	5.72111e-24	down
TR466872	322	unknown	22.8927	7.19859	1.6691	1.7579e-43	1.53637e-41	up
TR222791	357	unknown	2.95517	11.7656	-1.99326	4.75463e-32	3.04176e-30	down
TR288106	640	conserved hypothetical protein	26.2269	60.112	-1.1966	2.17244e-133	6.19597e-131	down
TR366444	257	polyol transporter 5	21.2094	5.14521	2.0434	2.25459e-42	1.9174e-40	up
TR293993	658	hypothetical protein GW17_00053413	213.408	22.4366	3.24969	0	0	up
TR109760	1012	annexin D5	5.9876	2.62865	1.18766	3.12908e-22	1.36723e-20	up
TR151969	502	unknown	9.29546	3.25389	1.51436	1.1549e-24	5.62339e-23	up
TR94147	520	unknown	3.43341	12.5949	-1.87513	2.54571e-45	2.32576e-43	down
TR199388	538	unknown	5.15379	13.0988	-1.34573	9.50414e-31	5.80625e-29	down
TR214352	1399	uncharacterized protein LOC105032024	3.81887	10.0412	-1.39472	8.42608e-63	1.08012e-60	down
TR395708	341	unknown	16.5004	34.3524	-1.05791	1.13352e-34	7.85656e-33	down
TR274244	304	hypothetical protein C5H24_11650, partial	5.65048	2.14928	1.39452	4.96595e-09	8.51434e-08	up
TR275995	304	unknown	7.2522	1.22816	2.56192	2.71207e-23	1.24245e-21	up
TR167838	234	unknown	2.08086	9.63982	-2.21183	2.81079e-20	1.11299e-18	down
TR371071	214	unknown	3.72901	8.14181	-1.12656	6.2157e-07	7.94371e-06	down
TR203638	3073	alpha-L-arabinofuranosidase 1	15.4226	5.82679	1.40427	2.07147e-209	9.17961e-207	up
TR86018	279	unknown	4.02374	14.6088	-1.86023	1.47623e-28	8.35474e-27	down
TR614567	508	unknown	23.7496	10.9632	1.11524	1.07517e-38	8.3165e-37	up
TR200497	322	unknown	2.26826	5.31439	-1.22832	1.21157e-07	1.73748e-06	down
TR155130	446	unknown	11.797	0.104641	6.81682	3.96753e-85	7.12159e-83	up
TR98505	485	Os01g0866200, partial	150.315	73.9664	1.02305	2.9079e-195	1.19483e-192	up
TR100032	1541	hypothetical protein B296_00045742	506.397	186.781	1.43892	0	0	up
TR433904	265	hypothetical protein B296_00045777	16.5369	4.69636	1.81608	1.19822e-29	7.04143e-28	up
TR269467	246	trans-resveratrol di-O-methyltransferase-like	34.8036	8.41073	2.04893	9.31652e-66	1.24621e-63	up
TR167126	477	unknown	8.76185	4.14193	1.08093	8.27395e-14	2.22332e-12	up
TR73977	343	uncharacterized protein A4U43_C05F1380	4.49538	61.6371	-3.77728	4.62463e-296	3.09907e-293	down
TR226288	1152	probable carbohydrate esterase At4g34215	7.16198	1.37741	2.3784	7.07065e-76	1.12077e-73	up
TR181466	302	unknown	10.6144	4.73912	1.16334	4.00084e-12	9.40157e-11	up
TR285389	417	PREDICTED: tubulin beta-8 chain	76.6125	35.5155	1.10913	1.29434e-98	2.72296e-96	up
TR485610	628	LOW QUALITY PROTEIN: hypothetical protein SSTG_03782, partial	3.96291	8.37286	-1.07916	6.11388e-17	2.00964e-15	down
TR155654	1090	cysteine proteinase precursor, partial	68.5461	30.0001	1.19211	1.34519e-255	7.66789e-253	up
TR206308	1567	unknown	7.17278	2.19402	1.70896	1.63148e-67	2.25099e-65	up
TR647714	716	hypothetical protein MYCTH_2026172, partial	0.0566714	12.8625	-7.82634	3.33069e-137	9.79772e-135	down
TR188489	2486	subtilisin-like protease SBT1.2	74.1077	14.6806	2.33571	0	0	up
TR226051	2116	glycerol-3-phosphate acyltransferase 5	7.33168	2.86725	1.35447	3.16521e-66	4.26294e-64	up
TR417547	554	unknown	4.61432	11.1761	-1.27623	3.33003e-25	1.66048e-23	down
TR294843	451	unknown	1.85939	5.79495	-1.63997	4.28549e-16	1.34105e-14	down
TR156208	1424	Chitinase-like protein 1	264.11	108.591	1.28223	0	0	up
TR266137	209	unknown	2.00618	5.2848	-1.3974	2.64076e-06	3.02572e-05	down
TR177866	1247	unknown	24.7191	58.0974	-1.23284	2.64891e-261	1.55068e-258	down
TR153942	272	unknown	6.4147	2.63091	1.28582	3.05815e-08	4.74454e-07	up
TR281873	428	general transcription factor 3C polypeptide 3	3.4762	9.0505	-1.38049	2.9051e-18	1.03337e-16	down
TR78784	1778	Integrase, catalytic core	8.94605	3.28108	1.44708	8.30856e-75	1.28776e-72	up
TR358265	331	unknown	4.69922	12.0318	-1.35635	2.81519e-18	1.00217e-16	down
TR410581	250	unknown	1.40666	10.143	-2.85013	1.55854e-29	9.12375e-28	down
TR241792	360	unknown	5.22237	2.59278	1.01021	2.16444e-06	2.51578e-05	up
TR137826	1865	uncharacterized protein LOC105040822	15.9696	6.35613	1.32911	7.41313e-122	1.91785e-119	up
TR155343	516	unknown	6.29096	2.50233	1.33001	8.91422e-15	2.56137e-13	up
TR174115	848	unknown	0.829398	6.18231	-2.89801	3.54219e-60	4.38255e-58	down
TR399056	258	putative UDP-rhamnose:rhamnosyltransferase 1	9.01705	4.03991	1.15833	3.87473e-09	6.73075e-08	up
TR216467	574	unknown	9.68468	4.49897	1.10611	1.74595e-18	6.29913e-17	up
TR121026	1830	unknown	7.17668	2.00622	1.83884	9.16156e-87	1.68183e-84	up
TR143625	382	Serine-threonine protein kinase, plant-type, putative	1.62873	7.81906	-2.26325	4.93682e-27	2.64645e-25	down
TR201244	245	unknown	5.07899	2.47637	1.03631	8.28782e-05	0.000675437	up
TR276095	220	unknown	34.1213	13.5767	1.32954	4.49943e-32	2.88118e-30	up
TR29233	223	unknown	13.101	6.20872	1.07731	4.81391e-10	9.25644e-09	up
TR156209	718	unknown	5.06738	13.6717	-1.43188	3.75028e-46	3.48733e-44	down
TR401892	245	unknown	3.91965	7.93708	-1.01788	1.24582e-06	1.51659e-05	down
TR74571	1163	uncharacterized protein LOC103713288 isoform X1	5.2916	2.46125	1.10432	3.02322e-20	1.19446e-18	up
TR262064	364	unknown	96.5741	43.7211	1.14331	1.22317e-113	2.9514e-111	up
TR274431	241	unknown	3.98471	9.74713	-1.2905	1.16322e-10	2.38515e-09	down
TR297193	944	Translational activator GCN1	0.41551	6.21278	-3.90228	2.22475e-85	4.00733e-83	down
TR305937	665	unknown	1.54578	5.0296	-1.70211	3.59825e-21	1.49293e-19	down
TR233629	1106	cytochrome P450 94A1	3.54649	7.21571	-1.02475	5.27999e-23	2.38808e-21	down
TR96791	2116	peptide-N4-(N-acetyl-beta-glucosaminyl)asparagine amidase A	32.6314	12.6012	1.3727	7.19704e-294	4.79173e-291	up
TR255730	298	unknown	5.03805	26.6761	-2.40461	4.25854e-74	6.52921e-72	down
TR312939	219	unknown	5.37317	15.8408	-1.5598	1.65919e-19	6.30224e-18	down
TR226530	1586	uncharacterized protein LOC105039471	8.3746	3.3644	1.31567	1.49528e-54	1.66238e-52	up
TR239574	344	unknown	1.4941	9.2707	-2.6334	6.43031e-34	4.36229e-32	down
TR74045	413	unknown	2.52172	5.42412	-1.10498	2.63204e-08	4.12178e-07	down
TR134458	301	unknown	28.5789	13.9028	1.03958	3.21164e-25	1.60358e-23	up
TR256946	534	unknown	96.8066	44.5434	1.11989	8.38586e-161	2.87523e-158	up
TR163350	222	unknown	5.72704	0.840902	2.76778	3.50768e-15	1.03676e-13	up
TR213017	221	unknown	7.2218	2.95647	1.28848	1.12545e-07	1.61872e-06	up
TR646028	1629	carbonic anhydrase	0.00415149	6.52254	-10.6176	4.08964e-111	9.5655e-109	down
TR12959	222	unknown	3.59463	8.61924	-1.26172	1.09905e-08	1.80965e-07	down
TR102390	2000	uncharacterized protein LOC109710456	10.1645	21.4138	-1.075	3.94573e-125	1.04575e-122	down
TR255543	735	unknown	2.79712	15.8318	-2.50081	1.87964e-112	4.45455e-110	down
TR362801	366	unknown	6.06064	2.29525	1.40082	2.58293e-11	5.6346e-10	up
TR304366	230	unknown	9.64432	57.695	-2.58069	1.78974e-132	5.05895e-130	down
TR249344	2278	tropinone reductase homolog At5g06060	8.62715	18.6025	-1.10854	4.68306e-130	1.3023e-127	down
TR111852	322	unknown	1080.7	101.07	3.41854	0	0	up
TR421850	417	hypothetical protein C4D60_Mb08t07090	11.0605	2.08915	2.40443	9.57328e-44	8.41414e-42	up
TR228953	542	unknown	4.49189	9.04124	-1.0092	2.1364e-14	5.98752e-13	down
TR152608	254	hypothetical protein STCU_03026	346.713	166.959	1.05425	3.19853e-247	1.73905e-244	up
TR142729	226	PREDICTED: uncharacterized protein LOC109237567	16.6975	3.85475	2.11492	3.96175e-31	2.44861e-29	up
TR243899	2210	probable protein phosphatase 2C 74	6.98923	3.2662	1.09752	7.68225e-48	7.42506e-46	up
TR105503	1424	unknown	2.39357	5.77913	-1.27169	8.82927e-33	5.77857e-31	down
TR182831	299	unknown	10.7209	0.52029	4.36497	1.66685e-50	1.71181e-48	up
TR80981	945	unknown	21.14	8.28043	1.35219	1.57869e-84	2.81166e-82	up
TR92868	931	unknown	5.09933	2.53987	1.00555	6.40347e-14	1.73233e-12	up
TR246520	1648	hypothetical protein NECHADRAFT_71656	0.18056	5.28625	-4.8717	5.57602e-140	1.67129e-137	down
TR267772	248	unknown	3.27232	9.47201	-1.53336	2.11674e-13	5.51047e-12	down
TR284065	1251	hypothetical protein AQUCO_00201382v1	227.805	74.6372	1.60983	0	0	up
TR155081	2440	unknown	1.55211	5.12605	-1.72361	8.41812e-76	1.33282e-73	down
TR60938	638	potassium transporter 5-like	5.42719	11.3383	-1.06293	3.36381e-22	1.46808e-20	down
TR103512	593	unknown	3.10199	7.66029	-1.30421	1.64295e-19	6.24113e-18	down
TR109835	557	unknown	2.5497	10.0267	-1.97544	1.4114e-41	1.17772e-39	down
TR620486	457	unknown	429.207	206.73	1.05393	0	0	up
TR288107	338	hypothetical protein CTZ27_38730	5.24216	20.3434	-1.95632	3.70853e-50	3.78031e-48	down
TR78733	734	unknown	15.1103	31.6432	-1.06636	7.32946e-68	1.02049e-65	down
TR109893	1384	unknown	33.3351	14.2528	1.2258	1.12247e-165	3.9674e-163	up
TR173512	2105	hypothetical protein AQUCO_00100753v1, partial	12.7545	4.99587	1.3522	6.1412e-113	1.46467e-110	up
TR591103	391	unknown	13.2834	5.49059	1.27459	2.31033e-21	9.67429e-20	up
TR151089	262	conserved protein of unknown function	51.5727	132.826	-1.36485	7.30505e-148	2.31584e-145	down
TR456538	1790	RecName: Full=Beta-glucosidase 12; Flags: Precursor	271.977	127.33	1.09491	0	0	up
TR461048	204	unknown	1.59124	6.0244	-1.92066	4.98888e-10	9.58349e-09	down
TR244235	214	unknown	2.21213	6.9787	-1.65752	5.9109e-10	1.12779e-08	down
TR194694	255	unknown	20.6331	46.8531	-1.18318	5.67751e-42	4.78398e-40	down
TR291065	663	putative UDP-rhamnose:rhamnosyltransferase 1	14.6884	4.03582	1.86374	5.56246e-66	7.4599e-64	up
TR164974	345	core histone H2A/H2B/H3/H4	471.788	214.051	1.14018	0	0	up
TR195710	256	unknown	0.264171	5.04377	-4.25496	4.33036e-21	1.78894e-19	down
TR258456	415	unknown	7.03981	16.044	-1.18842	2.72041e-24	1.30503e-22	down
TR107745	435	unknown	1.8345	5.40013	-1.55761	1.11906e-13	2.97574e-12	down
TR285325	8174	bifunctional biotin--[acetyl-CoA-carboxylase] synthetase/biotin operon repressor	7.83172	21.5137	-1.45785	0	0	down
TR124114	3909	filament-like plant protein 7	6.39082	3.17979	1.00707	1.72462e-66	2.33648e-64	up
TR225752	229	hypothetical protein TorRG33x02_078350	0.708763	6.52158	-3.20184	5.49285e-20	2.14177e-18	down
TR95025	322	unknown	6.17472	12.8029	-1.05202	4.08167e-13	1.04004e-11	down
TR263899	212	unknown	360.852	128.196	1.49306	0	0	up
TR208022	500	unknown	2.65101	6.68937	-1.33533	2.90582e-15	8.62484e-14	down
TR165794	651	putative UDP-rhamnose:rhamnosyltransferase 1	53.4582	23.801	1.16739	2.85806e-116	7.02792e-114	up
TR155735	272	unknown	0.845348	5.26182	-2.63794	3.92727e-16	1.23359e-14	down
TR85485	571	unknown	5.06913	11.2248	-1.14688	3.07116e-22	1.34263e-20	down
TR234383	1770	TLC domain-containing protein At5g14285-like	10.3925	4.93947	1.07312	1.14949e-54	1.28106e-52	up
TR257252	233	unknown	7.54645	3.27158	1.20581	1.24777e-07	1.78768e-06	up
TR159677	1748	unknown	22.3311	47.4888	-1.08853	1.63068e-245	8.8195e-243	down
TR120958	315	glutathione transferase GST 23-like	41.779	120.503	-1.52821	1.80107e-190	7.21345e-188	down
TR612076	232	unknown	4.13929	11.6005	-1.48673	1.58267e-14	4.47733e-13	down
TR163271	866	ribosomal protein rpl23a, partial	0.0937106	5.98196	-5.99626	3.67299e-86	6.6743e-84	down
TR41642	340	unknown	2.34708	6.26843	-1.41723	4.26935e-11	9.11992e-10	down
TR85299	2122	hypothetical protein B296_00043963	24.3549	11.5685	1.07401	2.32138e-150	7.46838e-148	up
TR107698	497	uncharacterized protein LOC109841719	11.7838	4.19436	1.49029	7.38318e-30	4.36743e-28	up
TR223140	5024	Mannan synthase 1	7.88274	45.4376	-2.52712	0	0	down
TR266964	1954	alternative oxidase 1	34.3123	16.4882	1.05729	1.34501e-189	5.36606e-187	up
TR226327	656	unknown	5.54631	2.60859	1.08826	2.48362e-12	5.93954e-11	up
TR271814	3088	neutral ceramidase-like	9.56601	4.61461	1.05171	6.33793e-84	1.12104e-81	up
TR506746	488	unknown	5.32154	1.72144	1.62823	7.46195e-16	2.30494e-14	up
TR254258	297	unknown	10.1556	4.8189	1.07549	2.67652e-10	5.28665e-09	up
TR141956	361	trans-resveratrol di-O-methyltransferase-like	43.4991	14.307	1.60427	1.12661e-85	2.04089e-83	up
TR91992	3597	ABC transporter G family member 25	7.74985	15.6432	-1.01329	7.67594e-149	2.45228e-146	down
TR123999	1842	uncharacterized protein LOC109828511	1.82103	5.46426	-1.58527	1.16646e-54	1.29961e-52	down
TR174301	220	unknown	7.0087	17.2538	-1.29969	1.76947e-16	5.66888e-15	down
TR239857	474	unknown	211.644	59.2073	1.83779	0	0	up
TR306389	334	unknown	51.1866	21.3788	1.25959	2.98076e-65	3.96273e-63	up
TR85265	213	unknown	20.4471	7.37664	1.47086	3.22936e-22	1.41015e-20	up
TR456746	301	unknown	10.5149	3.56615	1.56	6.16671e-18	2.14959e-16	up
TR162331	663	10 kDa chaperonin, mitochondrial	41.2091	20.3434	1.01841	7.34632e-74	1.12133e-71	up
TR225455	3589	putative disease resistance protein RGA3	6.30867	2.45335	1.36258	1.19362e-96	2.44736e-94	up
TR438834	644	pumilio homolog 24	3.40239	9.63838	-1.50224	6.69727e-32	4.26206e-30	down
TR234252	305	histone H4-like	175.611	83.292	1.07613	2.98431e-156	9.91062e-154	up
TR418660	371	unknown	13.4891	33.6293	-1.31792	1.75277e-51	1.83108e-49	down
TR270042	232	unknown	6.58788	0.603492	3.44841	1.22024e-21	5.17351e-20	up
TR68626	213	hypothetical protein O7E_02948, partial	0.444502	74.7159	-7.39308	3.25024e-244	1.74415e-241	down
TR271930	371	unknown	0.0364571	5.15761	-7.14436	1.6977e-31	1.06477e-29	down
TR256945	281	unknown	5.29471	1.60549	1.72153	2.16731e-10	4.31144e-09	up
TR109020	539	unknown	1.78166	6.37853	-1.84	5.20493e-24	2.47072e-22	down
TR192852	645	unknown	9.14287	1.73656	2.39641	3.14952e-55	3.56397e-53	up
TR121979	2800	UDP-glucuronate 4-epimerase 6	27.8289	7.89501	1.81757	0	0	up
TR115479	1508	thioredoxin-like 1-2, chloroplastic	2.43963	5.34374	-1.13119	5.6248e-27	3.00859e-25	down
TR98061	253	hypothetical protein PanWU01x14_290140	13.3117	0.860844	3.9508	3.42976e-50	3.49961e-48	up
TR191324	1817	unknown	0.692283	6.42987	-3.21536	4.1362e-145	1.28168e-142	down
TR167067	1576	unknown	3.22691	9.58473	-1.57058	4.81013e-80	8.10455e-78	down
TR229212	271	unknown	2.34576	9.18476	-1.96918	2.28293e-19	8.61351e-18	down
TR184463	1811	(S)-adenosyl-L-methionine sterol-C24-methyltransferase 1	18.6341	8.87358	1.07035	2.49507e-98	5.23031e-96	up
TR110167	546	unknown	4.31035	8.69009	-1.01157	4.9057e-14	1.34069e-12	down
TR433449	369	conserved hypothetical protein	1.02633	5.1434	-2.32523	2.69941e-18	9.61617e-17	down
TR241776	302	uncharacterized protein A4U43_C05F28680	12.4507	5.25424	1.24467	2.26199e-15	6.78423e-14	up
TR165868	1858	unknown	5.37237	2.63743	1.02642	1.95746e-28	1.10237e-26	up
TR121740	1001	Glutelin type-A 1	169.833	1060.56	-2.64263	0	0	down
TR281009	714	unknown	1.55336	7.299	-2.23231	3.64037e-45	3.31555e-43	down
TR82166	1697	unknown	55.9833	27.089	1.04729	1.10322e-263	6.53254e-261	up
TR512250	492	unknown	3.79376	9.48578	-1.32214	2.14539e-20	8.55757e-19	down
TR225196	1315	unknown	34.4979	8.9791	1.94187	0	0	up
TR201779	2152	uncharacterized protein LOC105041962	6.88849	0.795183	3.11483	1.93292e-178	7.22872e-176	up
TR191747	319	unknown	2.75599	5.55944	-1.01237	4.04044e-06	4.46622e-05	down
TR228475	230	unknown	3.76364	7.77834	-1.04733	1.93176e-06	2.25711e-05	down
TR236902	372	unknown	13.671	1.5473	3.14329	5.45068e-63	6.99801e-61	up
TR184849	3045	putative kinase-like protein TMKL1	9.5634	2.82524	1.75915	7.39383e-179	2.77017e-176	up
TR145663	365	hypothetical protein C4D60_Mb03t06970	16.1195	2.89823	2.47556	3.81061e-57	4.4615e-55	up
TR571428	314	unknown	19.6422	7.92697	1.30912	4.65261e-26	2.40132e-24	up
TR103357	653	unknown	10.8536	24.419	-1.16983	1.82976e-54	2.02931e-52	down
TR94189	355	unknown	5.56263	2.54165	1.13	1.04095e-07	1.50511e-06	up
TR187411	962	unknown	2.31987	5.75694	-1.31126	1.2758e-23	5.94584e-22	down
TR442470	270	hypothetical protein B296_00006231	7.21364	15.2686	-1.08177	1.17507e-13	3.12034e-12	down
TR199282	689	unknown	2.47347	5.23824	-1.08255	3.7502e-12	8.8277e-11	down
TR241002	326	unknown	2.48937	24.8621	-3.32009	4.48131e-104	9.90805e-102	down
TR120819	448	unknown	6.58164	1.77096	1.89391	1.38064e-21	5.83824e-20	up
TR110181	619	hypothetical protein B296_00023376	14.8366	6.81076	1.12327	3.45347e-30	2.063e-28	up
TR241448	473	hypothetical protein C4D60_Mb03t05760	2.4306	5.95298	-1.2923	1.63133e-12	3.95734e-11	down
TR297257	356	unknown	5.24306	1.96643	1.41483	7.12164e-10	1.34347e-08	up
TR158828	681	unknown	32.1754	269.421	-3.06583	0	0	down
TR78668	1343	isoflavone reductase-like protein	30.3948	7.93472	1.93757	1.18405e-284	7.61272e-282	up
TR476009	216	chitinase	130.184	15.7727	3.04504	0	0	up
TR387390	682	unknown	10.7887	1.323	3.02764	2.87827e-87	5.31455e-85	up
TR171268	549	hypothetical protein GLAREA_01134	0.0246367	5.78062	-7.87427	2.66489e-48	2.59638e-46	down
TR149240	264	unknown	3.94496	8.66224	-1.13473	9.2668e-09	1.53605e-07	down
TR280811	1093	probable glycosyltransferase At5g20260	16.0624	7.2873	1.14023	1.87329e-57	2.20832e-55	up
TR194848	2169	GDSL esterase/lipase 6-like	493.368	219.78	1.1666	0	0	up
TR284100	764	unknown	8.71018	3.4412	1.33979	6.07845e-29	3.4914e-27	up
TR170902	607	unknown	21.6587	6.5866	1.71734	3.49498e-79	5.83146e-77	up
TR271104	530	unknown	3.77695	22.1316	-2.55081	7.59256e-116	1.85813e-113	down
TR297375	280	ATP-citrate synthase beta chain protein 1	37.0021	17.7235	1.06194	4.82934e-31	2.97814e-29	up
TR131858	696	hypothetical protein AQUCO_00700750v1	15.1968	38.5117	-1.34153	2.03413e-111	4.76857e-109	down
TR177846	450	unknown	35.3468	14.9344	1.24294	1.27782e-59	1.56733e-57	up
TR599195	218	unknown	3.97081	9.99053	-1.33113	2.07973e-10	4.17065e-09	down
TR390056	243	putative disease resistance protein RGA3	6.17835	1.21637	2.34464	6.33069e-15	1.84026e-13	up
TR160658	727	uncharacterized protein LOC109841729	2.84651	6.48373	-1.18763	1.21194e-17	4.15117e-16	down
TR165253	402	trans-resveratrol di-O-methyltransferase	59.7884	18.4203	1.69857	5.51617e-141	1.66913e-138	up
TR274541	545	unknown	5.03796	1.11323	2.17809	6.6194e-24	3.11916e-22	up
TR155954	4008	probable methyltransferase PMT26	61.1553	20.3813	1.58523	0	0	up
TR183179	1674	hypothetical protein GW17_00010806	19.3915	8.39169	1.20839	1.35661e-114	3.29071e-112	up
TR215131	306	unknown	1.32604	5.03304	-1.92431	3.14309e-12	7.43725e-11	down
TR415297	293	unknown	10.248	57.1827	-2.48023	1.50854e-159	5.12961e-157	down
TR206319	5343	1,4-alpha-glucan-branching enzyme, chloroplastic/amyloplastic	38.1921	18.8206	1.02096	0	0	up
TR377502	205	unknown	8.18132	17.8333	-1.12417	5.692e-13	1.43488e-11	down
TR145765	1911	hypothetical protein C4D60_Mb06t12310	69.8786	31.8867	1.13189	0	0	up
TR171534	270	hypothetical protein CERSUDRAFT_146047, partial	1.30246	5.07033	-1.96084	2.83333e-11	6.16617e-10	down
TR281446	252	hypothetical protein BHE74_00037296	13.4182	3.58051	1.90596	1.02866e-24	5.01937e-23	up
TR445079	286	unknown	3.31045	8.32228	-1.32995	3.15113e-11	6.82032e-10	down
TR197917	211	unknown	2.8846	8.62622	-1.58036	3.94533e-11	8.44966e-10	down
TR215371	261	unknown	7.35874	2.20535	1.73845	3.78131e-13	9.65564e-12	up
TR251435	489	hypothetical protein AMTR_s00007p00077270	5.47661	2.06786	1.40514	2.06662e-13	5.38288e-12	up
TR324931	241	unknown	9.37249	21.8826	-1.22328	2.04974e-20	8.18239e-19	down
TR105641	2255	ubiquitin carboxyl-terminal hydrolase 27 isoform X2	10.3706	5.05678	1.03621	2.87217e-65	3.82207e-63	up
TR285186	1156	unknown	2.74958	6.36532	-1.21102	1.96839e-27	1.06951e-25	down
TR369296	485	unknown	8.22689	16.6473	-1.01686	5.57106e-23	2.51476e-21	down
TR105808	886	unknown	19.4182	8.37532	1.21319	5.34298e-62	6.7774e-60	up
TR75827	283	unknown	7.50358	3.68303	1.02669	3.354e-07	4.48569e-06	up
TR267300	265	unknown	0.10208	5.92915	-5.86006	2.19352e-27	1.18862e-25	down
TR74704	1829	BURP domain-containing protein 3-like	548.847	148.005	1.89075	0	0	up
TR427464	231	unknown	1.69802	6.26308	-1.88302	2.75459e-11	5.99749e-10	down
TR246300	969	unknown	1.01895	14.4329	-3.8242	3.25111e-198	1.35614e-195	down
TR271819	307	unknown	160.28	0.101346	10.6271	0	0	up
TR226086	852	unknown	16.9387	38.91	-1.19982	1.06666e-115	2.60424e-113	down
TR120744	641	PREDICTED: heavy metal-associated isoprenylated plant protein 26-like	82.7149	31.5987	1.38828	4.96851e-230	2.46408e-227	up
TR76175	318	unknown	1.36106	14.725	-3.43546	1.27748e-62	1.63402e-60	down
TR159936	2174	vacuolar-sorting receptor 6	11.0307	5.15932	1.09628	3.85727e-73	5.80387e-71	up
TR102465	752	unknown	2.03243	5.29589	-1.38167	9.36097e-19	3.42528e-17	down
TR197294	1410	unknown	105.308	9.5326	3.4656	0	0	up
TR101755	1400	F-box/kelch-repeat protein At1g23390	55.3292	27.3686	1.01552	7.35841e-205	3.1922e-202	up
TR61161	322	unknown	5.08259	0.773003	2.71702	9.21554e-19	3.37236e-17	up
TR118514	244	unknown	9.58985	22.8887	-1.25506	2.411e-22	1.06033e-20	down
TR153071	748	cytochrome c	0.144658	7.13361	-5.62391	9.18026e-89	1.73313e-86	down
TR158607	215	unknown	10.6317	3.8349	1.47111	2.17004e-12	5.21352e-11	up
TR290640	376	unknown	3.16556	12.5364	-1.98559	1.37712e-35	9.82931e-34	down
TR244070	2005	protein STRICTOSIDINE SYNTHASE-LIKE 10-like	6.91457	1.14832	2.59011	7.32383e-139	2.1793e-136	up
TR289509	380	unknown	4.55598	35.9851	-2.98156	3.50155e-158	1.17898e-155	down
TR111382	422	unknown	2.43588	7.63088	-1.6474	1.37893e-19	5.26097e-18	down
TR277608	473	unknown	5.20434	2.23648	1.21849	2.84901e-10	5.61538e-09	up
TR288455	538	conserved unknown protein	41.2304	107.914	-1.3881	1.23781e-251	6.88436e-249	down
TR229034	246	unknown	1.70444	5.88118	-1.78681	1.31776e-10	2.68123e-09	down
TR99929	1009	unknown	2.19841	6.25967	-1.50963	1.18043e-32	7.70001e-31	down
TR16530	369	unknown	2.23593	6.61897	-1.56573	2.94063e-14	8.16758e-13	down
TR188699	403	unknown	5.97407	19.2239	-1.68611	3.03793e-46	2.83259e-44	down
TR455266	326	unknown	3.23618	10.8324	-1.74299	5.81069e-23	2.62005e-21	down
TR134732	3989	DUF221-domain-containing protein	0.0305165	7.4956	-7.94031	0	0	down
TR207971	231	unknown	63.9976	1.88566	5.08488	7.10999e-239	3.70912e-236	up
TR216434	1374	jacalin-related lectin 3	15.6912	6.81595	1.20297	3.18922e-76	5.08062e-74	up
TR171814	504	unknown	2.60314	6.14242	-1.23856	7.82784e-13	1.95175e-11	down
TR83492	332	unknown	1.91476	5.38861	-1.49275	3.36476e-10	6.59926e-09	down
TR125685	348	unknown	1.32146	6.92898	-2.39051	1.60237e-23	7.41998e-22	down
TR195305	235	unknown	6.67645	2.38315	1.48621	4.54863e-09	7.8252e-08	up
TR155730	384	unknown	1.12713	5.3071	-2.23527	1.0824e-18	3.95008e-17	down
TR125050	1324	GDSL esterase/lipase At5g45950	8.78549	0.798984	3.45889	1.54277e-153	5.06221e-151	up
TR181176	451	unknown	7.40757	2.89747	1.3542	1.51487e-15	4.58567e-14	up
TR115651	1128	unknown	5.23996	12.826	-1.29144	1.24825e-57	1.47614e-55	down
TR211790	813	hypothetical protein PIIN_10521	1.81339	8.82119	-2.28228	4.15046e-63	5.33866e-61	down
TR286051	383	unknown	6.39198	3.1682	1.0126	6.07614e-08	9.0726e-07	up
TR255705	917	probable serine/threonine-protein kinase At1g01540	7.99439	2.59561	1.62292	1.27825e-41	1.06747e-39	up
TR116553	304	DNA repair protein RAD50	6.85177	16.8872	-1.30138	8.92918e-22	3.81855e-20	down
TR470797	230	unknown	17.5244	0.405826	5.43236	2.56397e-67	3.52813e-65	up
TR163396	2188	BURP domain-containing protein 12-like	40.3789	9.42786	2.0986	0	0	up
TR78864	230	probable 2-oxoglutarate-dependent dioxygenase AOP1	9.05625	2.57023	1.81701	6.25146e-15	1.81768e-13	up
TR270929	393	unknown	2.20264	13.2212	-2.58555	4.01918e-53	4.33954e-51	down
TR195185	235	unknown	58.3614	20.8526	1.48479	3.21677e-67	4.4161e-65	up
TR84736	357	unknown	2.87939	5.96993	-1.05195	1.84226e-07	2.56231e-06	down
TR108293	513	Uncharacterized protein ACMD2_00615	19.2469	6.09531	1.65886	3.77627e-57	4.42255e-55	up
TR85311	450	unknown	3.69699	11.6502	-1.65594	4.37097e-31	2.69951e-29	down
TR297159	2969	ETHYLENE INSENSITIVE 3-like 1 protein	1.78124	6.93737	-1.96151	5.34058e-147	1.68143e-144	down
TR120716	817	unknown	3.39381	7.19758	-1.08461	6.66991e-19	2.45849e-17	down
TR92686	1795	polyol transporter 5-like	52.7233	8.62334	2.61212	0	0	up
TR149295	1519	UDP-glycosyltransferase 73C1-like	210.942	102.363	1.04315	0	0	up
TR160756	804	uncharacterized protein LOC105042565	6.74596	1.54793	2.12369	3.26661e-44	2.90704e-42	up
TR209558	2178	hypothetical protein BHM03_00035262	35.5155	11.2854	1.65399	0	0	up
TR160816	555	uncharacterized protein LOC103714869	13.1113	6.531	1.00543	1.63419e-20	6.54956e-19	up
TR124032	272	unknown	9.49773	4.5183	1.0718	5.56357e-09	9.48925e-08	up
TR131518	1257	hypothetical protein CDV31_013393	0.269005	7.14097	-4.73042	9.06895e-143	2.77884e-140	down
TR242135	208	unknown	12.095	5.16063	1.22879	1.37942e-10	2.80282e-09	up
TR184792	1622	transcription factor RF2b-like isoform X1	5.03665	1.69762	1.56895	4.64936e-44	4.1198e-42	up
TR229814	3165	unknown	2.97862	7.47605	-1.32763	4.75715e-97	9.79292e-95	down
TR257024	668	unknown	14.6999	0.0232884	9.30198	4.09012e-124	1.07571e-121	up
TR297737	314	hypothetical protein CDL15_Pgr012067	7.66736	17.2412	-1.16905	1.42199e-19	5.42276e-18	down
TR75075	561	translation elongation factor 1-alpha	3.90578	9.95517	-1.34983	8.09207e-25	3.96545e-23	down
TR422991	269	unknown	7.44158	2.54459	1.54818	8.80397e-12	2.00483e-10	up
TR357071	752	hypothetical protein B296_00051573	116.55	54.076	1.10789	1.51767e-266	9.09116e-264	up
TR150987	1471	probable aldo-keto reductase 1	129.831	63.4323	1.03334	0	0	up
TR115649	1031	unknown	13.8798	5.50746	1.33353	7.94964e-60	9.78567e-58	up
TR164951	1686	hypothetical protein WN51_13365	9.10529	0.00461349	10.9466	1.62088e-151	5.25576e-149	up
TR375010	354	unknown	6.41891	17.6221	-1.45699	1.05958e-30	6.46359e-29	down
TR264728	253	unknown	0.106921	6.02591	-5.81655	1.26273e-26	6.64795e-25	down
TR248391	340	putative O-methyltransferase, partial	15.8329	5.81088	1.4461	1.93163e-26	1.01102e-24	up
TR268155	285	unknown	12.2917	24.9999	-1.02424	1.07951e-20	4.36899e-19	down
TR324822	213	unknown	105.792	48.8611	1.11447	1.20768e-70	1.76057e-68	up
TR200302	476	unknown	0.11366	8.92221	-6.2946	1.5262e-70	2.21708e-68	down
TR314983	281	unknown	3.22496	6.75415	-1.06649	6.48045e-07	8.26233e-06	down
TR266624	221	unknown	8.26223	4.01236	1.04208	1.67152e-06	1.97329e-05	up
TR509212	292	unknown	3.14979	7.08575	-1.16966	2.17482e-08	3.43027e-07	down
TR262004	215	Endoribonuclease Dicer a	5.78769	11.9388	-1.04461	1.27044e-08	2.06736e-07	down
TR340533	219	unknown	5.99078	1.63381	1.87451	2.5823e-10	5.10876e-09	up
TR92234	831	hypothetical protein HELRODRAFT_158058	0.0488288	6.08414	-6.96118	3.13738e-81	5.36511e-79	down
TR413677	265	trans-resveratrol di-O-methyltransferase-like	39.9642	12.6802	1.65614	4.99639e-61	6.2417e-59	up
TR246306	259	unknown	3.18556	8.16876	-1.35857	1.98247e-10	3.98044e-09	down
TR118806	234	tubulin beta-1 chain	103.812	48.731	1.09106	1.65202e-73	2.50677e-71	up
TR266770	550	unknown	18.2472	1.95166	3.22491	2.94823e-125	7.82381e-123	up
TR293285	372	unknown	5.63565	17.0203	-1.59461	2.56232e-35	1.81536e-33	down
TR92589	505	unknown	2.0891	5.69898	-1.44782	6.85807e-15	1.99013e-13	down
TR369715	266	uncharacterized protein A4U43_C08F8020	22.9325	9.59134	1.25759	2.50251e-24	1.20274e-22	up
TR295311	367	unknown	5.78614	1.90749	1.60092	5.90697e-13	1.48657e-11	up
TR109506	505	unknown	2.27658	5.42173	-1.25189	1.08904e-11	2.46565e-10	down
TR74778	1153	unknown	2.60423	5.8152	-1.15897	1.48092e-23	6.86914e-22	down
TR199583	640	unknown	6.40351	0.388917	4.04133	1.6437e-61	2.06906e-59	up
TR159976	843	hypothetical protein HELRODRAFT_185136	0.112312	8.61799	-6.26177	2.01823e-119	5.10285e-117	down
TR218259	317	protein TONSOKU	5.12009	13.2502	-1.37177	1.6935e-19	6.43137e-18	down
TR363082	366	unknown	5.13676	10.7962	-1.07159	5.666e-13	1.42881e-11	down
TR225973	731	unknown	365.653	154.843	1.23967	0	0	up
TR115254	2036	WAT1-related protein At5g47470-like	10.2638	4.70674	1.12476	1.33566e-66	1.8149e-64	up
TR229970	889	unknown	2.63208	9.22201	-1.80888	1.11766e-53	1.22049e-51	down
TR463963	211	unknown	46.4741	3.3915	3.77643	2.04812e-138	6.07253e-136	up
TR349629	1090	PREDICTED: uncharacterized protein LOC103996615	10.4358	4.60992	1.17873	8.15261e-40	6.51268e-38	up
TR222524	390	unknown	3.8149	9.97223	-1.38627	1.94602e-18	7.00258e-17	down
TR268762	208	unknown	2.53604	6.13292	-1.27399	2.58363e-06	2.97287e-05	down
TR57558	347	unknown	63.9249	20.264	1.65746	6.88967e-126	1.83661e-123	up
TR297162	1166	unknown	2.77239	16.1304	-2.54058	1.01651e-183	3.89703e-181	down
TR190051	271	unknown	1.74684	19.2306	-3.46058	6.97613e-70	1.0021e-67	down
TR724286	865	protein tesmin/TSO1-like CXC 2	15.0579	6.63632	1.18207	1.55629e-45	1.42912e-43	up
TR245285	258	unknown	8.4928	1.02505	3.05054	2.1179e-27	1.14877e-25	up
TR120752	1451	protein LURP-one-related 8-like	2.61936	9.41335	-1.8455	1.35478e-90	2.625e-88	down
TR490752	292	unknown	2.45498	6.0735	-1.30681	1.56817e-08	2.52494e-07	down
TR115510	1086	unknown	27.6365	13.4653	1.03733	2.21465e-83	3.88719e-81	up
TR255729	974	protein DMR6-LIKE OXYGENASE 2	8.95687	47.5325	-2.40785	0	0	down
TR122049	331	unknown	1.10329	8.08383	-2.87322	2.59575e-31	1.61768e-29	down
TR148459	212	PREDICTED: BURP domain protein RD22-like, partial	144.953	45.4959	1.67178	9.75573e-176	3.61238e-173	up
TR129820	313	unknown	3.19774	6.85886	-1.10092	5.60638e-08	8.39247e-07	down
TR262555	463	unknown	4.58642	10.4831	-1.19263	3.12495e-18	1.11014e-16	down
TR399858	229	unknown	2.24442	7.06504	-1.65436	1.21959e-10	2.48977e-09	down
TR231976	427	hypothetical protein D0Y65_035487	0.855247	8.59807	-3.3296	2.87884e-48	2.80284e-46	down
TR482183	276	unknown	2.84233	7.15833	-1.33255	1.37785e-09	2.52247e-08	down
TR246621	207	unknown	29.7955	1.57821	4.23873	4.44984e-94	8.88943e-92	up
TR87589	950	putative UDP-rhamnose:rhamnosyltransferase 1	30.5393	13.1495	1.21566	1.38714e-103	3.05545e-101	up
TR113677	577	subtilisin-like protease SBT1.2	13.6662	2.29171	2.57612	2.35805e-79	3.93925e-77	up
TR173287	1782	beta-D-glucosyl crocetin beta-1,6-glucosyltransferase-like protein	4.09107	26.9143	-2.71782	0	0	down
TR289253	264	hypothetical protein P168DRAFT_121473	681.607	1567.51	-1.20147	0	0	down
TR676177	745	hypothetical protein PLICRDRAFT_33735	0.0181551	14.1367	-9.60486	1.00025e-127	2.71559e-125	down
TR28443	249	unknown	1.84686	5.12308	-1.47193	1.53163e-07	2.15439e-06	down
TR73972	232	lysine-specific demethylase JMJ25	8.68668	4.09033	1.08659	1.92572e-07	2.67303e-06	up
TR177744	2099	unknown	6.38582	3.12023	1.03322	5.38266e-38	4.08306e-36	up
TR88425	277	hypothetical protein WN51_03243	0.195315	8.19955	-5.39167	1.12045e-38	8.65702e-37	down
TR249517	250	unknown	15.7979	5.72486	1.46442	3.57126e-20	1.40721e-18	up
TR454246	1009	unknown	2.89546	7.03057	-1.27985	9.3316e-29	5.32289e-27	down
TR187151	232	unknown	1.6324	27.4254	-4.07045	7.37984e-95	1.49016e-92	down
TR481581	459	unknown	9.37066	1.11845	3.06664	2.18799e-52	2.32224e-50	up
TR291707	241	unknown	2.58164	5.22859	-1.01813	9.48026e-05	0.000766796	down
TR216666	265	unknown	2.24575	5.10729	-1.18536	4.75203e-06	5.19057e-05	down
TR152953	1017	hypothetical protein HELRODRAFT_185642	0.0797969	5.04789	-5.9832	2.04313e-85	3.68502e-83	down
TR213188	203	unknown	56.301	121.082	-1.10475	7.78523e-76	1.23309e-73	down
TR84864	527	unknown	1.97622	10.686	-2.4349	8.92599e-54	9.76021e-52	down
TR181618	1809	unknown	27.911	13.7078	1.02584	1.84099e-136	5.38097e-134	up
TR88838	726	36.4 kDa proline-rich protein	0.316714	6.49266	-4.35756	2.39186e-73	3.6214e-71	down
TR88455	478	protein DETOXIFICATION 14 isoform X1	70.0613	34.5632	1.01938	3.01857e-90	5.81594e-88	up
TR257522	210	protein kinase and PP2C-like domain-containing protein isoform X1	2.51189	5.85227	-1.22022	8.14938e-06	8.44954e-05	down
TR126799	399	carrier protein	0.610176	9.31841	-3.93279	4.54659e-55	5.1098e-53	down
TR107809	303	unknown	16.6503	4.92885	1.75622	2.01708e-32	1.30634e-30	up
TR359241	425	unknown	4.67826	10.6884	-1.192	3.77724e-17	1.25692e-15	down
TR203367	1402	hypothetical protein NECHADRAFT_75612	0.14471	5.3483	-5.20784	8.62486e-123	2.24827e-120	down
TR94903	446	benzyl alcohol O-benzoyltransferase	10.0077	3.17412	1.65668	9.94692e-27	5.25561e-25	up
TR503933	212	unknown	1.1484	5.79706	-2.3357	1.94243e-12	4.68362e-11	down
TR203605	593	unknown	6.29521	1.88884	1.73675	4.54711e-24	2.1632e-22	up
TR154285	336	uncharacterized protein LOC109831576	1.89197	5.50966	-1.54207	5.98065e-11	1.26224e-09	down
TR218277	668	unknown	1.96404	7.38244	-1.91027	2.20756e-35	1.5659e-33	down
TR90657	281	unknown	2.69549	5.70227	-1.08099	3.7831e-06	4.19533e-05	down
TR229105	653	unknown	5.75821	1.90587	1.59517	1.18408e-21	5.02458e-20	up
TR290003	225	unknown	1.62307	6.70666	-2.04687	6.68913e-13	1.67676e-11	down
TR294737	458	PREDICTED: uncharacterized protein LOC104000730	8.59376	2.92112	1.55677	7.3497e-22	3.15258e-20	up
TR172887	241	PREDICTED: fasciclin-like arabinogalactan protein 2	6.79085	2.45292	1.46909	2.91123e-09	5.12741e-08	up
TR144164	260	unknown	6.60672	2.154	1.61691	6.81739e-11	1.42671e-09	up
TR297245	890	unknown	5.18227	0.856491	2.59707	1.40471e-47	1.34914e-45	up
TR240358	3237	uncharacterized protein LOC103717132 isoform X2	6.44731	3.17189	1.02336	2.70567e-57	3.17595e-55	up
TR209919	244	unknown	0.665192	6.12066	-3.20184	5.49285e-20	2.14177e-18	down
TR111050	689	unknown	13.4667	5.03504	1.41932	3.62201e-43	3.13729e-41	up
TR279026	589	unknown	3.92678	11.2515	-1.5187	1.81343e-34	1.25018e-32	down
TR120983	1394	unknown	19.0949	55.1738	-1.53079	0	0	down
TR202607	790	unknown	2.36269	11.1654	-2.24053	1.60983e-75	2.53129e-73	down
TR75981	244	unknown	5.21067	15.0466	-1.5299	5.07031e-20	1.97991e-18	down
TR529392	1665	hypothetical protein V498_03885	0.00812346	5.01738	-9.27062	2.59838e-106	5.81357e-104	down
TR129764	393	unknown	3.30396	9.06483	-1.45609	3.29764e-18	1.17027e-16	down
TR155695	1247	unknown	0.564017	16.4549	-4.86663	0	0	down
TR292419	2318	RHOMBOID-like protein 2	25.4698	12.04	1.08096	2.89529e-173	1.05501e-170	up
TR82182	632	glutamine dumper 5	2.54674	5.71068	-1.16501	1.71454e-13	4.49209e-12	down
TR257106	3321	chromosome transmission fidelity protein 18 homolog	10.5199	4.37985	1.26416	4.35409e-132	1.22654e-129	up
TR112410	240	unknown	0.281783	5.12074	-4.1837	5.55093e-20	2.16308e-18	down
TR164733	238	unknown	7.50158	1.8302	2.03519	6.85193e-15	1.98849e-13	up
TR177784	693	unknown	0.00975871	13.6935	-10.4545	5.68984e-102	1.23808e-99	down
TR265532	257	hypothetical protein EMGBS15_03310	2.15778	5.56893	-1.36785	1.43689e-07	2.02679e-06	down
TR250505	599	unknown	4.51605	11.5312	-1.3524	2.18142e-30	1.31282e-28	down
TR229465	575	hypothetical protein POSPLADRAFT_1161368, partial	2.23466	5.27574	-1.23932	1.29165e-12	3.16848e-11	down
TR206315	926	unknown	7.82906	21.8062	-1.47783	2.08811e-97	4.31575e-95	down
TR594026	214	unknown	1.45368	7.70564	-2.4062	1.06582e-16	3.45554e-15	down
TR293059	250	unknown	6.81689	0.808947	3.075	8.00615e-22	3.42791e-20	up
TR149579	820	probable lipid phosphate phosphatase beta isoform X1	41.0551	20.1099	1.02966	3.46013e-92	6.80346e-90	up
TR261143	331	unknown	2.65608	5.63988	-1.08637	5.44158e-07	6.99646e-06	down
TR88337	1709	transcription factor MYC2	21.1391	9.81281	1.10718	5.97371e-111	1.39406e-108	up
TR512327	645	hypothetical protein TOPH_01895, partial	0.209699	5.18556	-4.62811	5.96143e-54	6.53941e-52	down
TR102503	1331	unknown	18.2814	7.12966	1.35847	2.97455e-103	6.52761e-101	up
TR105908	2239	unknown	5.47305	2.46656	1.14985	3.63949e-41	3.00346e-39	up
TR404287	375	unknown	6.60048	2.98688	1.14393	1.80635e-09	3.27041e-08	up
TR253673	343	unknown	6.3093	0.680321	3.21319	2.54786e-28	1.43018e-26	up
TR205733	380	unknown	12.4222	2.94758	2.07531	1.2304e-37	9.24316e-36	up
TR297163	967	unknown	26.3378	1.14222	4.52723	0	0	up
TR162199	363	unknown	1.6022	5.22842	-1.70632	1.03172e-12	2.54503e-11	down
TR195718	438	trans-resveratrol di-O-methyltransferase-like	220.763	99.6977	1.14687	0	0	up
TR111037	2130	Transferase domain-containing protein	23.4507	8.20925	1.51431	1.15065e-246	6.23965e-244	up
TR208366	238	unknown	3.5803	7.77834	-1.11938	3.19736e-07	4.28232e-06	down
TR103923	255	hypothetical protein	3.12945	13.4825	-2.1071	2.20677e-28	1.24041e-26	down
TR154998	1235	unknown	17.3478	35.5851	-1.03652	4.82037e-121	1.23391e-118	down
TR246168	848	hypothetical protein HELRODRAFT_193555	0.0956998	5.00822	-5.70964	4.52391e-71	6.62316e-69	down
TR52051	1307	hypothetical protein C4D60_Mb04t22140	26.6579	6.51071	2.03368	4.33169e-259	2.50379e-256	up
TR173938	268	unknown	6.71232	18.5171	-1.46398	6.30702e-25	3.10288e-23	down
TR104005	1512	predicted protein	0.295201	6.04982	-4.35712	1.62806e-140	4.9047e-138	down
TR121895	1042	norbelladine 4'-O-methyltransferase-like	53.1158	23.9621	1.14839	5.07858e-179	1.9062e-176	up
TR172991	525	unknown	19.8375	6.87457	1.52889	1.11887e-53	1.22149e-51	up
TR113133	1032	unknown	0.0262123	8.01953	-8.25713	1.73942e-118	4.34724e-116	down
TR276057	1088	unknown	55.9422	24.0213	1.21962	3.3734e-216	1.56738e-213	up
TR92700	391	unknown	1.7988	5.92825	-1.72057	2.34495e-15	7.02334e-14	down
TR77217	1370	AT-hook motif nuclear-localized protein 28-like	7.50324	3.27031	1.19809	4.76211e-37	3.52349e-35	up
TR206509	252	unknown	3.86445	9.93899	-1.36284	3.93627e-12	9.25511e-11	down
TR600331	291	unknown	1.34791	6.46858	-2.26273	1.27283e-17	4.35651e-16	down
TR450173	286	putative serine/threonine-protein kinase isoform X1	2.74295	6.74485	-1.29806	4.46187e-09	7.69167e-08	down
TR165258	629	unknown	5.61236	1.36028	2.0447	4.61158e-28	2.56519e-26	up
TR120911	268	pollen-specific protein	161.197	62.6911	1.36249	1.38906e-182	5.2908e-180	up
TR259410	1520	unknown	8.00856	46.1992	-2.52825	0	0	down
TR381691	827	unknown	5.54434	2.12564	1.38312	2.19029e-21	9.18191e-20	up
TR214928	564	unknown	3.885	8.82648	-1.18392	1.84124e-18	6.63248e-17	down
TR207390	438	PREDICTED: uncharacterized protein LOC107775761, partial	9.72729	3.72934	1.38312	5.52386e-20	2.15355e-18	up
TR187499	240	unknown	1.23984	5.44484	-2.13473	6.48938e-12	1.49661e-10	down
TR182694	502	unknown	2.61351	10.8153	-2.04902	2.34367e-42	1.99192e-40	down
TR103945	1033	PREDICTED: peroxygenase-like isoform X1	10.3962	46.4291	-2.15897	0	0	down
TR487355	209	unknown	2.97692	8.41103	-1.49846	4.2717e-10	8.25468e-09	down
TR259206	215	unknown	7.1717	50.5049	-2.81604	3.62815e-119	9.13409e-117	down
TR255764	436	unknown	3.93979	7.99242	-1.02052	7.8261e-11	1.63035e-09	down
TR132078	549	LOW QUALITY PROTEIN: putative UDP-rhamnose:rhamnosyltransferase 1	5.12444	1.81353	1.49859	2.80549e-15	8.34329e-14	up
TR173258	534	unknown	2.83682	5.943	-1.06692	1.21855e-10	2.48783e-09	down
TR297224	595	Os04g0570850, partial	14.4349	5.59518	1.3673	5.64035e-38	4.27696e-36	up
TR246478	823	2-oxoglutarate dehydrogenase, mitochondrial	2.10361	13.5341	-2.68566	2.27705e-116	5.60592e-114	down
TR106171	770	unknown	14.4565	0.0606104	7.89794	2.43377e-164	8.52907e-162	up
TR295566	328	unknown	5.73187	2.65602	1.10974	3.1338e-07	4.19972e-06	up
TR74832	2110	PREDICTED: leucine-rich repeat receptor-like serine/threonine-protein kinase BAM1	58.301	28.5034	1.03239	0	0	up
TR250960	1258	unknown	0.290294	5.75028	-4.30804	6.41183e-111	1.49461e-108	down
TR164650	248	unknown	5.56294	2.32096	1.26113	1.23051e-06	1.49844e-05	up
TR213010	283	cysteine-rich receptor-like protein kinase 10	3.01099	6.87132	-1.19035	3.73943e-08	5.75214e-07	down
TR211489	1362	uncharacterized protein LOC103696480	61.9574	15.7052	1.98004	0	0	up
TR103144	267	unknown	6.3322	2.09753	1.59401	1.48666e-10	3.01358e-09	up
TR461058	258	unknown	8.54522	1.86921	2.19269	1.16796e-19	4.47099e-18	up
TR115542	648	unknown	10.2068	4.72942	1.10979	8.42146e-22	3.60329e-20	up
TR291070	1363	subtilisin-like protease SBT1.4	27.1801	9.2564	1.55403	1.62104e-190	6.49876e-188	up
TR100040	240	unknown	10.7641	3.75953	1.5176	2.16575e-14	6.06358e-13	up
TR226299	3109	PREDICTED: probable LRR receptor-like serine/threonine-protein kinase At1g14390	20.0643	8.81162	1.18715	2.36224e-212	1.06748e-209	up
TR130834	995	uncharacterized protein LOC105056050	40.4	10.4754	1.94736	3.26432e-282	2.08252e-279	up
TR262562	1926	unknown	20.2884	6.55868	1.62917	6.61922e-215	3.04119e-212	up
TR109148	360	unknown	1.61555	5.83375	-1.8524	2.11148e-15	6.34529e-14	down
TR184846	2811	PREDICTED: abscisic acid 8'-hydroxylase 1 isoform X2	11.1871	4.43291	1.33551	1.71665e-129	4.76092e-127	up
TR262608	477	unknown	6.60683	2.96784	1.15455	8.09839e-12	1.85049e-10	up
TR294098	581	putative 40S ribosomal protein RPS23	0.0116399	6.37262	-9.09666	3.3713e-49	3.35684e-47	down
TR105642	748	unknown	2.38687	5.55299	-1.21815	2.60046e-16	8.25601e-15	down
TR600847	283	subtilisin-like protease SBT1.7	7.50358	0.659647	3.50781	8.22774e-30	4.85448e-28	up
TR158733	411	hypothetical protein Bm1_11025	2.23781	8.02437	-1.8423	3.90642e-23	1.77795e-21	down
TR266120	415	L-ascorbate oxidase homolog	33.5043	14.5071	1.20759	4.25364e-50	4.33061e-48	up
TR270928	448	unknown	3.56254	18.7166	-2.39334	1.22679e-77	2.00314e-75	down
TR235337	820	hypothetical protein DVH24_038705	15.5874	7.22816	1.10868	1.60878e-40	1.30413e-38	up
TR378042	223	unnamed protein product	19.045	47.7862	-1.32718	1.08312e-44	9.7612e-43	down
TR74581	450	unknown	3.69699	7.84748	-1.08588	5.65013e-12	1.3084e-10	down
TR123988	1547	PREDICTED: PI-PLC X domain-containing protein At5g67130-like	20.52	8.94987	1.1971	1.75952e-110	4.07383e-108	up
TR236098	204	unknown	3.11619	9.76105	-1.64726	1.08575e-12	2.67511e-11	down
TR110708	241	unknown	71.5003	184.485	-1.36749	6.83807e-189	2.72021e-186	down
TR138819	691	uncharacterized protein LOC105038425	2.95566	6.41629	-1.11826	2.70385e-15	8.04797e-14	down
TR214860	623	actin, partial	1.36775	15.307	-3.48431	5.78804e-127	1.55908e-124	down
TR126057	362	uncharacterized protein LOC113815793	1.00881	6.87588	-2.76889	3.20546e-28	1.7932e-26	down
TR173701	2980	uncharacterized protein LOC109844042	25.9028	111.262	-2.10277	0	0	down
TR215208	1552	unknown	3.02408	6.37503	-1.07594	2.52144e-30	1.51347e-28	down
TR280716	222	unknown	1169.05	111.77	3.38673	0	0	up
TR110343	272	unknown	8.00594	1.65862	2.27109	3.18328e-20	1.25674e-18	up
TR112285	430	unknown	1.98165	5.39057	-1.44373	3.08814e-12	7.31016e-11	down
TR154355	776	unknown	7.75629	1.88444	2.04123	1.51947e-46	1.42288e-44	up
TR111383	259	unknown	2.45445	9.67037	-1.97817	1.37922e-19	5.26161e-18	down
TR116583	353	pathogenesis related gene 3	1111.32	119.341	3.21911	0	0	up
TR289330	248	unknown	12.653	27.2869	-1.10874	3.08652e-22	1.34921e-20	down
TR165755	3524	L-arabinokinase-like isoform X1	48.9438	24.1517	1.019	0	0	up
TR224513	342	trans-resveratrol di-O-methyltransferase-like	73.2042	27.156	1.43066	1.07211e-114	2.60367e-112	up
TR262663	1159	phytochromobilin:ferredoxin oxidoreductase, chloroplastic isoform X2	5.1815	2.41605	1.10072	1.06585e-19	4.09721e-18	up
TR183081	682	unknown	2.06255	8.73638	-2.08261	2.98373e-47	2.84054e-45	down
TR489617	275	uncharacterized protein LOC25480014	1883.89	4547.42	-1.27133	0	0	down
TR216067	957	unknown	4.98906	13.3622	-1.42132	6.12205e-59	7.42729e-57	down
TR266205	336	benzyl alcohol O-benzoyltransferase-like	27.3732	8.47283	1.69185	8.06058e-55	9.01239e-53	up
TR201025	215	unknown	2.45348	9.91286	-2.01447	2.86823e-17	9.60719e-16	down
TR75048	252	unknown	151.358	38.83	1.96272	1.15207e-270	7.00289e-268	up
TR259719	529	unknown	11.8381	26.9375	-1.18618	6.48803e-50	6.58105e-48	down
TR122521	264	putative coatomer beta' subunit (COPB2), WD40 repeat, conserved site	8.35101	2.82849	1.56192	5.64824e-13	1.42442e-11	up
TR453856	206	phosphoribulokinase, partial	17.9247	7.77834	1.20441	1.95401e-14	5.50103e-13	up
TR325587	255	unknown	21.747	0.36604	5.89267	3.40812e-92	6.7044e-90	up
TR482815	366	predicted protein	2.43904	16.4918	-2.75736	1.10681e-65	1.47907e-63	down
TR105840	524	unknown	64.7111	676.359	-3.38571	0	0	down
TR171799	1697	PREDICTED: probable glucuronosyltransferase Os01g0926700	12.4815	6.20617	1.00801	9.76834e-57	1.13658e-54	up
TR105841	429	unknown	30.3931	359.979	-3.5661	0	0	down
TR76255	2773	unknown	6.46281	2.01962	1.67808	7.32384e-104	1.61495e-101	up
TR137533	326	unknown	7.34364	1.38388	2.40778	1.50596e-23	6.979e-22	up
TR234199	740	unknown	9.1389	2.56475	1.8332	2.21803e-45	2.02909e-43	up
TR270228	1436	acyl transferase 5-like	8.19446	3.59667	1.18799	1.27387e-41	1.06404e-39	up
TR291465	1146	unknown	37.2602	103.494	-1.47384	0	0	down
TR382916	387	uncharacterized protein A4U43_C01F12410	43.2678	15.9185	1.44259	2.69872e-78	4.44884e-76	up
TR266559	267	unknown	0.455918	12.1773	-4.73928	5.96041e-53	6.41534e-51	down
TR292516	238	unknown	1.98905	5.68669	-1.51551	3.30357e-08	5.11174e-07	down
TR235621	1774	glutamate decarboxylase	48.506	166.879	-1.78257	0	0	down
TR149790	267	unknown	11.9045	30.1811	-1.34214	8.79658e-35	6.12173e-33	down
TR112865	795	hypothetical protein B296_00038825, partial	20.501	4.07018	2.33253	1.13888e-144	3.52109e-142	up
TR155294	257	unknown	2.2104	5.02414	-1.18457	7.945e-06	8.24904e-05	down
TR95403	355	unknown	76.5814	33.4359	1.1956	1.0359e-94	2.08864e-92	up
TR95263	891	unknown	11.1423	44.8717	-2.00976	1.72882e-292	1.14365e-289	down
TR216464	975	unknown	2.48316	6.22267	-1.32536	4.02032e-26	2.08045e-24	down
TR268963	236	unknown	2.00591	8.56936	-2.09493	3.08419e-17	1.03121e-15	down
TR295456	404	unknown	477.68	93.8022	2.34835	0	0	up
TR206463	2404	probable WRKY transcription factor 53	9.17646	2.68553	1.77273	2.0128e-137	5.92517e-135	up
TR102589	933	hypothetical protein M569_10698	129.211	17.7576	2.86321	0	0	up
TR288531	406	unknown	65.629	31.4582	1.0609	6.04321e-77	9.75924e-75	up
TR482218	232	unknown	7.11258	2.07869	1.7747	8.51455e-12	1.94284e-10	up
TR129912	402	unknown	3.0954	13.3896	-2.11291	1.27815e-43	1.12053e-41	down
TR473840	724	unknown	9.92	4.81312	1.04337	1.93282e-21	8.11907e-20	up
TR134856	253	unknown	32.2368	8.85439	1.86424	1.41613e-55	1.61267e-53	up
TR153106	3326	unknown	5.19307	1.80544	1.52424	2.02284e-87	3.74176e-85	up
TR297164	1248	unknown	6.67608	2.9792	1.16407	4.58023e-29	2.64151e-27	up
TR290084	344	uncharacterized protein LOC105032024	5.42596	1.67325	1.69723	1.91596e-12	4.62141e-11	up
TR215511	356	unknown	3.68534	11.886	-1.68939	4.28648e-26	2.21402e-24	down
TR74596	824	cytochrome c oxidase subunit III	0.0492436	7.36299	-7.22421	1.71763e-95	3.49397e-93	down
TR285360	332	unknown	1.62959	5.48232	-1.75028	1.21083e-12	2.9758e-11	down
TR280821	712	hypothetical protein C4D60_Mb05t18920	2.96347	12.1263	-2.03279	1.21791e-65	1.62648e-63	down
TR410535	282	unknown	30.5524	14.2879	1.0965	2.11784e-27	1.1489e-25	up
TR137302	879	unknown	18.4342	6.37134	1.53271	8.70966e-83	1.51839e-80	up
TR363083	204	unknown	4.04441	8.54092	-1.07846	1.49776e-06	1.78287e-05	down
TR96877	2779	putative lipoxygenase 5	27.4502	9.37655	1.54969	0	0	up
TR227640	1169	hypothetical protein BHM03_00022230	47.5535	105.503	-1.14966	0	0	down
TR202737	979	unknown	5.18089	2.01808	1.36022	6.16e-23	2.77453e-21	up
TR499777	291	unknown	1.44087	5.23902	-1.86236	1.16063e-11	2.62218e-10	down
TR87689	1152	myb-related protein 306-like	6.89193	3.21397	1.10055	1.6047e-25	8.10164e-24	up
TR143393	444	ACT domain-containing protein ACR8-like	6.73232	15.2764	-1.18213	1.6036e-24	7.76324e-23	down
TR159086	706	Uncharacterised protein	20.1542	49.9753	-1.31013	7.13343e-141	2.15533e-138	down
TR724955	2055	peptide transporter	0.0329089	8.75111	-8.05484	2.66743e-260	1.5571e-257	down
TR141066	637	hypothetical protein HALTITAN_3297	23.9511	58.9054	-1.29831	1.2434e-147	3.93576e-145	down
TR106219	3550	alpha-xylosidase 1	42.4512	20.9424	1.01938	0	0	up
TR98374	280	unknown	2.51189	6.22267	-1.30876	2.01662e-08	3.21701e-07	down
TR295410	399	unknown	6.47465	0.0779783	6.37558	1.63976e-43	1.43448e-41	up
TR189041	269	1,4-alpha-glucan-branching enzyme, chloroplastic/amyloplastic	18.7548	5.55183	1.75622	2.01708e-32	1.30634e-30	up
TR240374	562	unknown	4.11543	8.69181	-1.07861	7.80021e-16	2.40744e-14	down
TR188619	239	unknown	5.26309	0.781089	2.75235	5.87559e-15	1.70912e-13	up
TR246399	1584	probable F-box protein At4g22030	5.76374	1.80709	1.67334	1.28868e-53	1.40465e-51	up
TR334516	278	tropinone reductase homolog At5g06060-like	1.60555	13.0385	-3.02164	7.79099e-44	6.86669e-42	down
TR134814	383	uncharacterized protein LOC109840229	2.78987	6.25517	-1.16485	1.93201e-09	3.48956e-08	down
TR223066	549	hypothetical protein C4D60_Mb11t12350	10.0025	3.99543	1.32394	9.22883e-24	4.32503e-22	up
TR609352	258	unknown	15.6226	3.79872	2.04004	1.02521e-31	6.48429e-30	up
TR373382	260	hypothetical protein MPPM_1060	1.71671	6.40217	-1.89892	6.80642e-13	1.70481e-11	down
TR245131	717	unknown	8.03611	17.8566	-1.15188	4.76602e-43	4.11566e-41	down
TR131746	226	unknown	21.3058	6.40164	1.73473	1.6053e-30	9.72344e-29	up
TR247034	250	uncharacterized protein LOC109827551	1.40666	5.41372	-1.94435	4.69831e-11	1.0001e-09	down
TR215011	255	unknown	10.7674	3.59939	1.58085	4.83525e-16	1.51067e-14	up
TR556097	1107	probable carbohydrate esterase At4g34215	41.3587	17.6365	1.22962	3.14939e-165	1.11125e-162	up
TR260203	1393	unknown	7.59296	3.65186	1.05603	2.20035e-31	1.37376e-29	up
TR174342	1891	exonuclease 1 isoform X1	5.31438	2.36106	1.17047	5.31612e-35	3.72223e-33	up
TR159234	327	hypothetical protein BVC80_9097g108	6.32848	19.2674	-1.60624	1.66216e-35	1.18372e-33	down
TR191200	663	unknown	8.07862	16.7768	-1.05429	7.82735e-33	5.13588e-31	down
TR177753	989	hypothetical protein HELRODRAFT_90460	0.041028	7.84912	-7.57978	1.97397e-118	4.93045e-116	down
TR320186	202	unknown	5.08883	0.0770133	6.04608	1.94736e-18	7.00646e-17	up
TR222763	1670	hypothetical protein C4D60_Mb08t07090	23.9816	127.285	-2.40807	0	0	down
TR393719	249	unknown	2.98758	6.24766	-1.06434	6.86167e-06	7.22122e-05	down
TR106753	412	Uncharacterized protein DBV15_02949, partial	0.68941	25.525	-5.21041	2.03581e-171	7.36619e-169	down
TR294228	3342	unknown	71.4119	33.3477	1.09858	0	0	up
TR252767	309	unknown	4.63984	21.145	-2.18817	7.54101e-55	8.43376e-53	down
TR110727	372	unknown	4.69032	10.6639	-1.18497	4.82972e-15	1.41126e-13	down
TR215293	327	unknown	51.1655	201.238	-1.97566	0	0	down
TR410874	338	unknown	1.88077	6.25949	-1.73472	2.70579e-14	7.53565e-13	down
TR250998	601	unknown	2.99318	6.54882	-1.12956	6.0288e-14	1.63322e-12	down
TR256150	803	unknown	20.1957	5.1339	1.97592	2.85452e-117	7.05711e-115	up
TR81756	874	unknown	2.55345	7.83174	-1.61688	8.90005e-39	6.905e-37	down
TR102374	234	unknown	2.25426	7.31297	-1.6978	1.55318e-11	3.46292e-10	down
TR173178	216	unknown	2.81783	9.72292	-1.78681	9.8516e-15	2.82677e-13	down
TR285172	977	unknown	5.19149	1.91075	1.44201	6.58137e-25	3.23631e-23	up
TR122452	600	G2/mitotic-specific cyclin S13-7 isoform X1	13.1198	6.55973	1.00004	7.03061e-22	3.01854e-20	up
TR189588	242	unknown	5.36552	2.05708	1.38312	4.34748e-07	5.67948e-06	up
TR130974	2889	unknown	7.79043	1.52928	2.34885	1.23549e-200	5.23306e-198	up
TR177817	701	UDP-glucuronosyl/UDP-glucosyltransferase	12.8888	45.9599	-1.83425	2.97605e-209	1.31741e-206	down
TR154252	1104	unknown	0.588068	5.49557	-3.22421	1.80479e-76	2.88854e-74	down
TR228370	214	unknown	7.26841	1.81737	1.99979	6.67337e-13	1.67291e-11	up
TR570524	486	unknown	1.02972	5.56968	-2.43533	9.63954e-27	5.09647e-25	down
TR111106	1481	alpha-galactosidase	29.4256	13.0567	1.17229	4.7022e-146	1.46921e-143	up
TR295539	230	unknown	25.6398	4.93755	2.37651	1.04281e-54	1.16311e-52	up
TR282611	576	Trans-resveratrol di-O-methyltransferase	26.3702	56.3119	-1.09453	5.20132e-98	1.08482e-95	down
TR169052	322	unknown	5.96469	2.02913	1.55558	1.96754e-11	4.34727e-10	up
TR151082	495	hypothetical protein E3Q16_04427	3.71612	12.1625	-1.71057	4.91877e-37	3.6381e-35	down
TR87308	994	unknown	2.84391	5.88462	-1.04907	6.72466e-18	2.33795e-16	down
TR80872	1149	chitinase	36.1859	122.72	-1.76188	0	0	down
TR92530	964	non-specific lipid-transfer protein-like protein At2g13820	9.20412	0.0322753	8.15571	3.4035e-128	9.27691e-126	up
TR97772	1421	hypothetical protein GW17_00053105	65.0389	32.3942	1.00556	4.05819e-240	2.13055e-237	up
TR163211	1563	3-ketoacyl-CoA synthase 12-like	14.5986	5.17561	1.49603	8.53239e-112	2.00823e-109	up
TR403094	573	unknown	31.5833	13.249	1.25328	1.93738e-68	2.72227e-66	up
TR180051	272	unknown	25.9572	11.1528	1.21873	1.22801e-26	6.46767e-25	up
TR280893	1896	unknown	5.80686	11.7742	-1.01979	8.07413e-61	1.00591e-58	down
TR308390	454	uncharacterized protein LOC103704910	3.87296	9.2175	-1.25094	4.67321e-17	1.54372e-15	down
TR558057	269	unknown	7.29073	0.231326	4.97806	4.09038e-33	2.71326e-31	up
TR428826	297	unknown	1.13852	5.0808	-2.1579	1.07727e-13	2.86608e-12	down
TR275395	1160	PREDICTED: leucine-rich repeat extensin-like protein 4	9.19972	3.76847	1.28761	8.70961e-43	7.47024e-41	up
TR173006	328	unknown	2.84532	7.16176	-1.33173	4.04101e-11	8.64738e-10	down
TR171546	856	unknown	2.33853	9.59571	-2.03679	1.0836e-62	1.38776e-60	down
TR214748	483	unknown	5.71266	2.02913	1.4933	6.07113e-15	1.76587e-13	up
TR229410	1168	unnamed protein product	3.48561	12.2802	-1.81685	4.52823e-93	8.99805e-91	down
TR496558	228	unknown	2.43223	8.66534	-1.83298	2.15676e-14	6.0413e-13	down
TR181158	1244	RING-H2 finger protein ATL2, partial	1.09814	6.74039	-2.61777	9.95608e-86	1.80437e-83	down
TR80615	998	hypothetical protein DEO72_LG11g1246	3007.61	6672.01	-1.1495	0	0	down
TR171764	426	hypothetical protein C4D60_Mb10t03080	5.17528	24.6497	-2.25186	4.37186e-90	8.40369e-88	down
TR610301	302	unknown	6.00141	0.515122	3.54232	7.18912e-26	3.67777e-24	up
TR277567	524	hypothetical protein EGW08_006630, partial	0.0774365	7.45177	-6.58843	2.42401e-64	3.17443e-62	down
TR137666	757	unknown	3.05531	6.12403	-1.00316	1.4001e-13	3.69455e-12	down
TR73824	1154	PREDICTED: protein PHR1-LIKE 2-like isoform X1	10.865	5.33834	1.02522	3.19623e-35	2.25749e-33	up
TR115923	267	hypothetical protein C4D60_Mb00t01050	3.14077	13.8087	-2.13639	8.03569e-31	4.92008e-29	down
TR433754	208	unknown	26.9861	54.3736	-1.01069	3.11159e-31	1.93448e-29	down
TR169959	1779	uncharacterized protein LOC103709771	7.72455	3.83889	1.00876	1.79438e-37	1.34212e-35	up
TR558677	343	unknown	5.59951	1.99561	1.48847	8.35466e-11	1.73411e-09	up
TR229750	492	unknown	17.8966	2.49792	2.84089	7.41842e-98	1.54488e-95	up
TR125952	241	hypothetical protein C1H46_000081	6.34186	13.8784	-1.12986	4.4463e-12	1.03732e-10	down
TR363458	416	unknown	13.3955	3.25344	2.04171	3.09135e-43	2.68046e-41	up
TR354282	480	unknown	9.24247	3.53266	1.38752	7.76286e-21	3.16759e-19	up
TR222225	385	transposase	2.17814	8.76831	-2.0092	2.4353e-26	1.26964e-24	down
TR265898	1997	PREDICTED: GDSL esterase/lipase At4g10955-like	7.66697	3.2796	1.22514	3.28985e-56	3.79678e-54	up
TR258374	1642	hypothetical protein BHE90_003514	0.098847	8.18573	-6.37177	1.68874e-218	7.94489e-216	down
TR294077	2447	putative glucan endo-1,3-beta-glucosidase GVI	0.840166	6.64353	-2.9832	9.13287e-188	3.59149e-185	down
TR106762	1583	uncharacterized protein LOC103711607 isoform X1	1.62341	5.18884	-1.67638	1.54414e-48	1.51231e-46	down
TR74833	239	unknown	27.8434	11.9116	1.22497	2.16522e-25	1.08742e-23	up
TR120932	1525	glucan endo-1,3-beta-glucosidase 11 isoform X1	52.2486	20.6368	1.34017	0	0	up
TR164988	2443	cytochrome P450 71A1	10.2258	4.1009	1.31821	2.93939e-101	6.34572e-99	up
TR291132	1540	unknown	2.59972	6.27318	-1.27084	3.79818e-38	2.88965e-36	down
TR205070	2076	unknown	3.85049	8.76	-1.18589	3.5387e-63	4.5646e-61	down
TR204530	3823	pullulanase 1, chloroplastic isoform X2	20.9411	9.42434	1.15187	2.92132e-259	1.69094e-256	up
TR209709	287	unknown	0.754039	15.9903	-4.40642	7.78988e-72	1.15316e-69	down
TR297832	348	putative UDP-rhamnose:rhamnosyltransferase 1	134.284	49.9781	1.42592	2.74975e-211	1.23447e-208	up
TR88730	247	unknown	5.09262	10.707	-1.07208	3.65041e-09	6.35101e-08	down
TR512630	304	unknown	10.5446	1.94458	2.43897	2.05159e-31	1.2838e-29	up
TR279117	2077	LOW QUALITY PROTEIN: alpha-humulene synthase-like	7.65168	0.951227	3.00792	4.7261e-185	1.83403e-182	up
TR612325	213	unknown	4.19102	10.6633	-1.34728	5.73578e-11	1.21379e-09	down
TR359221	705	unknown	0.383704	72.5537	-7.56291	0	0	down
TR165793	1936	serine carboxypeptidase 1-like isoform X1	46.6548	22.0493	1.08129	4.21277e-264	2.50894e-261	up
TR724266	1144	cytochrome b (mitochondrion)	0.496568	21.5808	-5.44161	0	0	down
TR191789	1491	unknown	14.0608	0.845131	4.05636	2.84557e-307	1.95455e-304	up
TR277682	460	unknown	2.94034	6.35795	-1.11258	1.62556e-10	3.28479e-09	down
TR136930	547	uncharacterized protein LOC109828511	5.1679	2.07612	1.31569	7.19535e-13	1.79895e-11	up
TR198906	461	PREDICTED: cytochrome P450 704C1-like	2.31783	6.61412	-1.51277	1.22071e-16	3.93991e-15	down
TR237300	523	hypothetical protein B7494_g5729	0.103446	8.53684	-6.36675	6.62406e-74	1.01146e-71	down
TR250011	1380	uncharacterized protein LOC100810509	5.02798	1.24003	2.01961	1.11866e-52	1.19654e-50	up
TR151772	522	probable 2-oxoglutarate-dependent dioxygenase AOP1.2	52.8845	23.9609	1.14216	1.62399e-89	3.1043e-87	up
TR146921	303	unknown	10.133	30.6513	-1.59688	4.30262e-51	4.46992e-49	down
TR592028	225	unknown	2.94557	18.3223	-2.63698	2.10762e-43	1.83715e-41	down
TR229449	881	unknown	6.41735	0.00882899	9.50551	2.21465e-70	3.21151e-68	up
TR121231	364	unknown	16.0152	42.3962	-1.4045	1.60386e-69	2.29193e-67	down
TR381218	247	unknown	1.91658	6.42422	-1.74499	3.61322e-11	7.78757e-10	down
TR134825	238	unknown	0.681961	6.66715	-3.28931	1.32817e-21	5.6213e-20	down
TR102525	1990	uncharacterized protein LOC105054088 isoform X3	6.41615	2.43904	1.3954	2.74779e-57	3.22355e-55	up
TR267370	319	uncharacterized protein LOC105060700	14.7976	4.34026	1.7695	9.55218e-31	5.83473e-29	up
TR238993	566	unknown	11.8289	35.7309	-1.59486	7.18811e-109	1.64669e-106	down
TR129603	667	unknown	3.04173	7.11362	-1.22569	1.40867e-18	5.10239e-17	down
TR162861	409	unknown	2.84401	7.37896	-1.37549	1.70117e-14	4.80431e-13	down
TR110259	341	unknown	14.6758	7.29932	1.00761	1.23048e-14	3.50529e-13	up
TR290010	308	unknown	7.50933	18.9408	-1.33474	1.94583e-25	9.7975e-24	down
TR217205	858	unknown	7.01501	3.15485	1.15287	3.82246e-21	1.58436e-19	up
TR88207	841	unknown	19.9747	9.58188	1.0598	4.18641e-49	4.15841e-47	up
TR114220	895	unknown	17.1072	84.2147	-2.29947	0	0	down
TR246041	490	unknown	4.00246	15.1122	-1.91675	1.75384e-52	1.86916e-50	down
TR225968	895	unknown	5.34978	2.48559	1.10589	3.94413e-16	1.23855e-14	up
TR182321	299	putative UDP-rhamnose:rhamnosyltransferase 1	88.7078	204.11	-1.20221	5.93675e-212	2.67983e-209	down
TR201973	211	omega-6 fatty acid desaturase, endoplasmic reticulum isozyme 2	8.14098	63.3326	-2.95967	1.52929e-153	5.02197e-151	down
TR67200	300	unknown	1.26239	7.46721	-2.56441	1.14936e-23	5.36625e-22	down
TR188689	741	unknown	5.00136	2.45632	1.02582	1.62873e-11	3.62774e-10	up
TR184736	2997	unknown	1.85486	9.24473	-2.31732	1.33972e-242	7.10594e-240	down
TR409986	692	unknown	6.19596	2.24808	1.46264	9.96048e-22	4.2411e-20	up
TR287729	1420	hypothetical protein L484_005419	164.374	330.36	-1.00706	0	0	down
TR197494	725	unknown	5.44754	16.2004	-1.57235	9.43822e-63	1.20912e-60	down
TR297891	238	hypothetical protein pdam_00019828, partial	0.22732	5.2945	-4.54169	3.2074e-21	1.33446e-19	down
TR246497	839	unknown	5.46504	11.4033	-1.06115	9.24762e-29	5.27571e-27	down
TR234210	947	pathogenesis-related protein STH-21-like protein	2.84223	17.5608	-2.62727	9.51739e-169	3.41074e-166	down
TR450466	201	Aldo/keto reductase	24.8978	7.19787	1.79038	5.33926e-33	3.51846e-31	up
TR472344	246	unknown	700.361	186.111	1.91193	0	0	up
TR225320	471	unknown	3.30242	10.7344	-1.70065	3.93915e-31	2.43501e-29	down
TR84408	348	unknown	7.42352	17.7471	-1.25741	1.32021e-24	6.41313e-23	down
TR88790	493	unknown	8.55979	1.04132	3.03916	5.17378e-51	5.36279e-49	up
TR297642	768	unknown	112.766	41.6668	1.43636	0	0	up
TR177255	1826	Very-long-chain 3-oxoacyl-CoA synthase	13.6293	6.30446	1.11226	1.38343e-77	2.25622e-75	up
TR132770	358	PREDICTED: ethylene-responsive transcription factor 5	33.1716	12.7321	1.38148	1.25318e-52	1.3387e-50	up
TR164950	1417	mannose-specific lectin 3-like isoform X1	286.013	104.988	1.44585	0	0	up
TR185548	213	hypothetical protein HELRODRAFT_185642	0.0635003	6.50021	-6.67758	7.89973e-24	3.71589e-22	down
TR236106	1352	unknown	56.1831	11.7941	2.25207	0	0	up
TR214686	223	unknown	0.181958	6.13896	-5.07631	1.00322e-23	4.69456e-22	down
TR115755	5128	uncharacterized protein LOC109726064	1.98611	5.36657	-1.43406	2.53252e-126	6.79059e-124	down
TR244816	2491	uncharacterized protein LOC110093094	16.2676	7.26936	1.1621	4.24462e-134	1.21734e-131	up
TR195009	2224	uncharacterized protein LOC109728760	11.5734	29.6864	-1.35899	7.57478e-277	4.69437e-274	down
TR286196	324	unknown	32.7703	8.40253	1.96349	8.12379e-77	1.30833e-74	up
TR243828	724	unknown	25.0709	53.331	-1.08896	2.32911e-115	5.66972e-113	down
TR492001	475	trans-resveratrol di-O-methyltransferase	87.4179	32.0959	1.44554	7.86166e-192	3.17024e-189	up
TR206094	662	unknown	1.3689	7.35535	-2.42577	1.52556e-46	1.42826e-44	down
TR227519	1699	protein STRICTOSIDINE SYNTHASE-LIKE 10	2.10168	8.00267	-1.92894	1.32422e-95	2.69504e-93	down
TR499392	220	uncharacterized protein LOC105040518	3.68879	10.0411	-1.4447	9.67248e-12	2.19472e-10	down
TR275908	322	unknown	13.6936	6.57052	1.05942	4.55904e-14	1.24761e-12	up
TR123796	2765	probable WRKY transcription factor 20 isoform X3	12.3516	28.4352	-1.20299	1.00436e-272	6.14125e-270	down
TR229168	904	unknown	49.0452	21.0291	1.22173	1.78819e-158	6.03569e-156	up
TR219254	317	unknown	23.2111	8.29362	1.48474	6.96854e-37	5.13574e-35	up
TR103904	391	hypothetical protein M569_10698	8.09459	29.4423	-1.86286	1.30788e-77	2.13384e-75	down
TR173486	1106	unknown	104.964	695.817	-2.72882	0	0	down
TR144889	374	hypothetical protein MA4_111B14.30	4.7014	13.9345	-1.56749	1.09588e-28	6.23293e-27	down
TR74623	530	unknown	7.5539	0.851215	3.14963	4.63007e-50	4.71036e-48	up
TR23667	205	unknown	5.93805	2.2007	1.43203	5.0902e-07	6.60069e-06	up
TR336130	246	unknown	1.92437	6.82976	-1.82745	2.04044e-12	4.91419e-11	down
TR280565	390	protein SIEVE ELEMENT OCCLUSION B-like	2.28894	6.26256	-1.45207	6.50932e-13	1.63263e-11	down
TR662959	670	peptidylprolyl isomerase-2	0.0605623	9.65907	-7.31732	4.56849e-101	9.82667e-99	down
TR151445	571	Transposon, En/Spm-like protein	2.653	10.0533	-1.92197	3.17468e-41	2.62618e-39	down
TR188541	423	unknown	1.27901	5.00167	-1.96738	1.11895e-16	3.62336e-15	down
TR245256	750	60S ribosomal protein L23a	2.92152	7.2183	-1.30494	5.76012e-23	2.59811e-21	down
TR103559	3405	probable PMA1-H+-transporting P-type ATPase	0.0317781	5.24952	-7.36801	1.51693e-274	9.35873e-272	down
TR168420	410	unknown	155.412	732.34	-2.23642	0	0	down
TR235837	350	unknown	1.93222	9.68959	-2.32617	1.9512e-31	1.22172e-29	down
TR291317	311	LOW QUALITY PROTEIN: polyadenylate-binding protein 8	2.21802	5.05217	-1.18763	7.91818e-07	9.88094e-06	down
TR289534	463	unknown	6.42684	2.58718	1.31273	1.99273e-13	5.19469e-12	up
TR342480	287	unknown	3.39317	7.04658	-1.05429	3.6024e-07	4.79883e-06	down
TR292424	1418	hypothetical protein C4D60_Mb01t26640	18.209	8.31591	1.1307	1.56216e-82	2.71075e-80	up
TR285531	1240	gamma-glutamylcyclotransferase 2-2-like isoform X2	30.6943	14.2896	1.10301	4.35863e-116	1.06986e-113	up
TR188793	396	hypothetical protein SEVIR_6G178300v2	54.4097	17.4423	1.64127	1.16028e-120	2.96269e-118	up
TR639233	287	unknown	7.06911	2.87284	1.29905	1.74957e-09	3.17039e-08	up
TR318763	254	receptor-like protein kinase HSL1	3.62102	9.12577	-1.33355	5.18211e-11	1.09967e-09	down
TR92253	340	unknown	3.42117	9.79156	-1.51705	4.28364e-18	1.50914e-16	down
TR291235	1502	unknown	2.75554	7.69548	-1.48168	9.11811e-57	1.06183e-54	down
TR257287	329	hypothetical protein B296_00057508	167.364	73.3386	1.19034	1.76637e-188	6.97286e-186	up
TR297346	343	unknown	2.79975	6.53108	-1.22202	1.63835e-09	2.97441e-08	down
TR154680	411	histone H2B-like protein	587.391	234.751	1.32319	0	0	up
TR276009	422	uncharacterized protein LOC105059328	5.25638	14.4508	-1.459	4.14871e-30	2.47509e-28	down
TR98693	1095	unknown	163.925	37.9611	2.11044	0	0	up
TR219663	1128	uncharacterized protein LOC103695862	5.23996	1.53084	1.77523	3.10905e-38	2.37325e-36	up
TR246466	1564	hypothetical protein HELRODRAFT_186151	0.0518884	5.19219	-6.64479	1.99365e-131	5.58174e-129	down
TR589892	306	unknown	17.0617	6.45653	1.40193	1.35611e-24	6.58135e-23	up
TR205051	332	unknown	1.71107	8.99663	-2.39449	8.46951e-29	4.83582e-27	down
TR401803	801	pollen-specific protein C13-like	18.7602	8.9145	1.07345	5.26886e-45	4.78499e-43	up
TR245715	1830	related to SRP40 Suppressor of mutant AC40 of RNA polymerase I and III	0.0221731	10.3031	-8.86006	7.01928e-250	3.87778e-247	down
TR332390	481	unknown	1.04043	5.30415	-2.34994	2.48741e-24	1.19562e-22	down
TR125168	1983	unknown	5.44297	11.2262	-1.04441	5.27051e-63	6.7688e-61	down
TR203697	302	unknown	6.00141	16.2779	-1.43954	3.92055e-24	1.87117e-22	down
TR373673	252	PREDICTED: protein LURP-one-related 8-like	0.912439	7.40794	-3.02127	2.18803e-23	1.0063e-21	down
TR140605	1175	PREDICTED: aquaporin PIP2-2-like	17.8768	1.933	3.20917	8.3934e-259	4.83794e-256	up
TR529458	795	hypothetical protein BUE80_DR009872	0.00850665	7.78812	-9.83847	1.73291e-73	2.62855e-71	down
TR273250	406	uncharacterized protein A4U43_C07F11860	18.0896	8.583	1.07561	6.37302e-23	2.86859e-21	up
TR143199	658	unknown	11.8606	5.7451	1.04577	3.0649e-23	1.40114e-21	up
TR245389	1573	unknown	9.24348	0.158237	5.86828	1.63748e-238	8.53158e-236	up
TR385611	374	unknown	9.94527	4.70028	1.08126	1.8556e-12	4.47819e-11	up
TR150111	1162	BAG family molecular chaperone regulator 1-like isoform X1	13.1531	5.63628	1.22259	6.18562e-56	7.10097e-54	up
TR129762	336	unknown	13.4048	62.1341	-2.21264	2.04183e-173	7.4534e-171	down
TR164677	364	hypothetical protein GW17_00038314	33.5538	8.46215	1.98738	1.84364e-89	3.52252e-87	up
TR504118	495	unknown	9.59086	19.6108	-1.03192	6.28902e-28	3.47761e-26	down
TR96407	240	unknown	3.77589	12.7046	-1.75047	3.73061e-20	1.4686e-18	down
TR144839	244	unknown	2.21731	8.41591	-1.92431	8.30527e-16	2.5593e-14	down
TR77513	203	unknown	5.59679	0.996241	2.49003	2.15164e-12	5.17052e-11	up
TR208228	1557	non-specific lipid-transfer protein-like protein At2g13820	10.1811	0.169855	5.90545	8.92719e-260	5.19649e-257	up
TR275633	331	unknown	0.0204314	7.37885	-8.49647	2.28579e-35	1.62042e-33	down
TR216329	457	homeobox-leucine zipper protein HOX32	10.6251	25.2583	-1.24928	4.30365e-44	3.81757e-42	down
TR107701	327	uncharacterized protein LOC109841719	10.4647	5.18556	1.01296	1.49591e-10	3.03203e-09	up
TR266297	548	hypothetical protein LSTR_LSTR016341	1.38217	6.75637	-2.28931	1.50608e-33	1.01024e-31	down
TR137627	233	unknown	2.78638	20.4307	-2.87427	2.2496e-54	2.4869e-52	down
TR121226	276	putative calcium-binding protein CML19	12.5455	3.83281	1.71069	5.27557e-22	2.28214e-20	up
TR110885	777	unknown	3.13334	7.24777	-1.20984	2.41008e-21	1.00705e-19	down
TR202525	329	unknown	7.11223	3.54636	1.00396	1.45473e-07	2.05133e-06	up
TR96879	203	unknown	24.0529	8.8129	1.44852	3.43336e-24	1.64093e-22	up
TR155821	622	unknown	0.456651	76.3828	-7.38601	0	0	down
TR704161	561	unknown	0.0120549	6.23931	-9.01563	4.56086e-47	4.31507e-45	down
TR199490	1081	protein C2-DOMAIN ABA-RELATED 4-like	16.2157	32.9554	-1.02313	1.89996e-96	3.8937e-94	down
TR159611	540	unknown	11.7723	101.118	-3.10258	0	0	down
TR155537	854	unknown	4.52964	10.9298	-1.27079	6.5091e-37	4.79972e-35	down
TR286011	1443	unknown	5.0053	1.20745	2.0515	7.60556e-56	8.71404e-54	up
TR270128	276	unknown	2.25426	11.273	-2.32214	6.37583e-29	3.65915e-27	down
TR234856	264	unknown	2.04933	6.83551	-1.7379	1.93978e-12	4.67764e-11	down
TR415954	213	hypothetical protein HMPREF9553_01204	93.0915	278.194	-1.57937	0	0	down
TR169853	2062	uncharacterized protein A4U43_UnF3320	8.53383	3.92312	1.12119	4.30319e-56	4.9607e-54	up
TR256756	922	unknown	5.23712	10.8829	-1.05522	7.99858e-30	4.72333e-28	down
TR74106	628	plastid acyl carrier protein	13.6333	4.50846	1.59642	3.20457e-47	3.04796e-45	up
TR52895	205	unknown	1.58348	5.99501	-1.92066	4.98888e-10	9.58349e-09	down
TR593542	295	unknown	16.139	38.8126	-1.26598	1.2448e-44	1.11963e-42	down
TR463269	648	unknown	13.9013	6.57798	1.0795	6.7229e-28	3.71454e-26	up
TR77407	259	unknown	6.68445	2.76296	1.27459	4.2762e-08	6.49538e-07	up
TR209027	2991	RNA-binding protein BRN1-like isoform X2	5.34511	2.02325	1.40154	9.88185e-72	1.45917e-69	up
TR228801	1407	U-box domain-containing protein 12	22.3792	10.4375	1.10039	5.19514e-96	1.06097e-93	up
TR114446	509	unknown	20.0891	41.5049	-1.04687	4.15281e-60	5.1334e-58	down
TR197913	1095	methyl-CpG-binding domain-containing protein 11-like	7.65831	1.32125	2.53512	8.23748e-83	1.43729e-80	up
TR35499	339	unknown	2.75299	5.9198	-1.10455	1.40306e-07	1.98284e-06	down
TR162165	1717	N-acetyl-D-glucosamine kinase-like	10.2564	5.02851	1.02832	5.32187e-49	5.26597e-47	up
TR99057	219	unknown	5.31141	15.1305	-1.51029	6.56405e-18	2.28442e-16	down
TR145746	318	unknown	6.80532	14.4804	-1.08937	3.11408e-15	9.22971e-14	down
TR236838	438	unknown	1.97634	7.10351	-1.8457	5.74622e-22	2.4769e-20	down
TR153636	449	Trans-resveratrol di-O-methyltransferase	36.7811	9.90915	1.89213	8.21624e-113	1.95842e-110	up
TR158620	1207	uncharacterized protein LOC105052034	39.4449	116.424	-1.56147	0	0	down
TR356282	389	unknown	2.60776	5.79876	-1.15294	7.57352e-09	1.26818e-07	down
TR208405	692	unknown	0.0390912	5.62019	-7.16763	4.04829e-62	5.14304e-60	down
TR280894	3836	hypothetical protein F511_00089	4.83761	10.0048	-1.04832	6.71391e-108	1.52199e-105	down
TR200471	1703	sucrose responsive element-binding protein	101.652	48.6888	1.06198	0	0	up
TR73690	1381	hypothetical protein AXF42_Ash009994	75.9136	34.6843	1.13008	0	0	up
TR150763	1022	DCN1-like protein 4	19.4016	71.9078	-1.88997	0	0	down
TR93214	677	EG45-like domain containing protein	0.159829	9.83495	-5.94331	2.94171e-110	6.79569e-108	down
TR182701	431	unknown	5.33491	2.38223	1.16315	4.23933e-09	7.33381e-08	up
TR289793	267	unknown	7.75061	18.0038	-1.21592	1.38635e-18	5.02418e-17	down
TR98336	277	unknown	65.7235	206.28	-1.65013	0	0	down
TR159977	2156	unknown	12.4026	5.62811	1.13992	1.67833e-86	3.06596e-84	up
TR110151	322	unknown	9.87115	20.8228	-1.07687	4.20314e-21	1.73743e-19	down
TR173793	357	putative 12-oxophytodienoate reductase 11 isoform X1	8.33508	3.92185	1.08766	2.42896e-10	4.81661e-09	up
TR181901	586	Actin	6.71662	3.18567	1.07614	5.23573e-13	1.32249e-11	up
TR484795	452	unknown	2.42383	8.2946	-1.77488	7.40194e-25	3.63504e-23	down
TR284277	931	unknown	0.174336	5.41392	-4.95673	3.20944e-82	5.54588e-80	down
TR433801	830	unknown	7.59387	2.54905	1.57488	1.44422e-34	9.98488e-33	up
TR422656	410	unknown	2.04533	6.03296	-1.56053	2.33577e-14	6.52388e-13	down
TR233180	338	unknown	1.68069	5.06282	-1.59089	1.2236e-10	2.49703e-09	down
TR452396	310	unknown	5.14844	2.45896	1.06609	5.06711e-06	5.44469e-05	up
TR320511	979	hypothetical protein FIESC28_07524	0.89802	18.6553	-4.37669	4.37445e-279	2.72741e-276	down
TR614064	338	unknown	8.28341	54.7245	-2.72389	8.77374e-195	3.59431e-192	down
TR249510	587	unknown	5.36875	1.40461	1.93442	1.42102e-23	6.59948e-22	up
TR212303	240	unknown	8.05898	2.91688	1.46617	1.16268e-10	2.38434e-09	up
TR80823	1218	uncharacterized protein LOC114293446	3.29811	7.012	-1.08819	7.30267e-27	3.88037e-25	down
TR141449	221	unknown	5.56935	15.3455	-1.46223	1.65225e-17	5.61756e-16	down
TR256721	678	unknown	4.50852	9.77455	-1.11638	4.91045e-22	2.12754e-20	down
TR136263	757	unknown	7.82589	17.4884	-1.16007	6.11973e-45	5.55283e-43	down
TR186995	908	unknown	81.0045	34.7455	1.22117	2.41682e-261	1.41683e-258	up
TR192108	2076	hypothetical protein E2542_SST07516	30.9472	12.222	1.34033	7.49576e-264	4.44488e-261	up
TR135878	946	unknown	3.0597	11.3468	-1.89083	6.2983e-74	9.6315e-72	down
TR203590	827	hypothetical protein CRG98_046883	1.03036	6.6779	-2.69624	6.92018e-59	8.38571e-57	down
TR271200	217	unknown	3.17882	7.67081	-1.27089	8.30967e-08	1.2138e-06	down
TR404960	225	unknown	95.0397	12.9985	2.87019	3.35878e-237	1.73681e-234	up
TR114269	922	unknown	717.647	319.283	1.16844	0	0	up
TR209310	3846	probable 6-phosphogluconolactonase 2	3.94935	8.9999	-1.18829	6.5329e-119	1.63769e-116	down
TR37034	383	heat shock protein 17.5	94.7496	224.536	-1.24476	0	0	down
TR280650	481	unknown	25.5046	6.53316	1.9649	1.52606e-88	2.87312e-86	up
TR181082	1764	PREDICTED: protein IQ-DOMAIN 14	12.0151	5.04446	1.25207	1.02578e-79	1.72339e-77	up
TR194736	267	unknown	2.27959	12.1191	-2.41043	2.74536e-31	1.70782e-29	down
TR208136	283	unknown	3.39334	7.03624	-1.0521	4.63159e-07	6.02532e-06	down
TR250649	222	unknown	15.7189	5.04541	1.63946	5.86076e-21	2.4067e-19	up
TR111762	1425	putative GLN1-glutamate--ammonia ligase	0.673906	6.64843	-3.3024	8.83531e-121	2.25884e-118	down
TR153058	1264	uncharacterized protein LOC105036263	5.1898	1.93228	1.42538	3.2863e-31	2.04155e-29	up
TR452808	230	unknown	2.5875	6.49322	-1.32738	1.51034e-07	2.12563e-06	down
TR287140	289	unknown	13.2448	31.0595	-1.22961	7.34692e-34	4.97511e-32	down
TR570106	213	unknown	24.1936	11.7588	1.04089	9.08383e-16	2.7863e-14	up
TR206543	593	unknown	6.84262	1.33793	2.35455	8.5384e-38	6.43307e-36	up
TR434568	347	hypothetical protein AQUCO_00300313v1	8.49733	1.07597	2.98138	1.52644e-35	1.08838e-33	up
TR121771	959	unknown	10.2253	23.7325	-1.21472	1.41835e-81	2.43862e-79	down
TR107910	275	unknown	5.60696	11.4837	-1.03429	3.84609e-10	7.46583e-09	down
TR150081	371	probable apyrase 1	49.5087	19.5402	1.34124	6.28882e-77	1.01479e-74	up
TR253297	272	subtilisin-like protease SBT1.5	23.8687	3.6604	2.70505	3.8937e-69	5.51819e-67	up
TR284071	937	unknown	8.05471	0.0166026	8.92228	1.73213e-100	3.71026e-98	up
TR154218	219	unknown	2.71747	8.87938	-1.7082	5.24142e-13	1.32368e-11	down
TR129763	247	unknown	7.88535	79.9878	-3.34253	3.34286e-252	1.86424e-249	down
TR386499	303	unknown	1.74091	7.75267	-2.15485	1.981e-20	7.91642e-19	down
TR184953	1468	PREDICTED: cyclin-dependent kinase B2-1-like	6.32975	2.6281	1.26813	1.21993e-36	8.92058e-35	up
TR181464	768	unknown	16.7132	4.59813	1.86187	2.95176e-86	5.37321e-84	up
TR182399	263	ribonuclease 1-like	8.79419	48.622	-2.46699	1.63263e-121	4.20529e-119	down
TR382059	269	unknown	7.44158	2.77591	1.42265	1.46138e-10	2.96401e-09	up
TR174290	1177	hypothetical protein AXF42_Ash012413	10.1011	1.96937	2.35871	1.86769e-107	4.22461e-105	up
TR279003	1318	hypothetical protein PhapfoPp091	38.0317	88.5952	-1.22003	0	0	down
TR109172	208	unknown	1.82075	18.1744	-3.3193	1.60643e-49	1.612e-47	down
TR280686	1006	unknown	11.7643	3.8969	1.59401	1.90228e-64	2.49437e-62	up
TR274223	959	extracellular globin, partial	0.141038	5.30452	-5.23306	5.29659e-84	9.3846e-82	down
TR91961	423	unknown	8.21766	2.16984	1.92114	1.29708e-25	6.57758e-24	up
TR102586	2332	probable inactive receptor kinase At1g48480	62.3615	28.3649	1.13655	0	0	up
TR216268	277	unknown	21.9729	4.04361	2.44201	3.65287e-58	4.3535e-56	up
TR445082	275	unknown	5.36104	10.918	-1.02612	1.32481e-09	2.42813e-08	down
TR161647	579	unknown	0.0233602	5.34677	-7.83847	2.60803e-47	2.48804e-45	down
TR222523	855	unknown	1.53448	6.24087	-2.024	4.98581e-41	4.09563e-39	down
TR188392	238	PREDICTED: aldehyde dehydrogenase family 2 member C4	321.318	77.1951	2.05742	0	0	up
TR180364	3716	NADH dehydrogenase subunit 5 (mitochondrion)	0.0982751	5.63909	-5.84249	0	0	down
TR109947	995	zinc finger protein 1	6.32099	2.07944	1.60396	2.23366e-35	1.58415e-33	up
TR231237	691	hypothetical protein WR25_03854	6.83129	2.47646	1.46388	8.69222e-24	4.07679e-22	up
TR255430	283	unknown	23.371	11.5988	1.01075	6.13263e-19	2.26531e-17	up
TR191155	237	unknown	5.82113	0.78768	2.88562	5.48559e-17	1.80643e-15	up
TR431713	282	unknown	0.719445	6.34404	-3.14044	3.0261e-23	1.38401e-21	down
TR209284	229	unknown	7.97359	3.94012	1.01699	2.67128e-06	3.02023e-05	up
TR233544	472	PREDICTED: serine/threonine-protein kinase SAPK7	6.90606	13.8428	-1.0032	1.61943e-18	5.8493e-17	down
TR121821	1102	unknown	1.79195	5.19497	-1.53558	1.80942e-30	1.09486e-28	down
TR394308	365	respiratory burst oxidase homolog protein C-like	2.44572	5.58336	-1.19087	1.74831e-08	2.80594e-07	down
TR120682	266	unknown	0.25424	23.452	-6.52738	6.40329e-102	1.39112e-99	down
TR197587	376	unknown	6.94265	3.02031	1.20079	1.36368e-10	2.77137e-09	up
TR145457	1196	cell number regulator 2	43.5736	18.9126	1.20411	9.62715e-182	3.65676e-179	up
TR228731	1448	ribonucleoside-diphosphate reductase large subunit isoform X1	14.0206	6.62878	1.08074	8.05344e-61	1.00364e-58	up
TR128843	212	unknown	6.18859	12.9884	-1.06954	1.8792e-09	3.39633e-08	down
TR246044	1890	LOW QUALITY PROTEIN: probable protein phosphatase 2C 32	15.286	7.38325	1.04989	6.7922e-82	1.17025e-79	up
TR174624	525	unknown	22.285	9.57106	1.21932	4.63934e-43	4.0092e-41	up
TR216784	696	unknown	5.18869	1.87753	1.46653	1.28459e-18	4.67264e-17	up
TR81165	208	Disease resistance protein RGA2	5.78738	1.34625	2.10396	6.49028e-11	1.3656e-09	up
TR576094	332	unknown	3.87027	10.0744	-1.38018	5.63781e-16	1.75139e-14	down
TR142255	683	unknown	21.328	4.62373	2.20562	3.83391e-121	9.8323e-119	up
TR406802	243	unknown	5.12079	30.9213	-2.59416	2.82905e-76	4.50859e-74	down
TR276007	700	flowering locus T	6.14447	12.3342	-1.00531	4.90642e-24	2.33144e-22	down
TR286145	385	PREDICTED: histone H2B-like	349.276	158.557	1.13937	0	0	up
TR244191	566	unknown	5.71133	2.11637	1.43224	2.69773e-16	8.55627e-15	up
TR136257	646	unknown	1.25624	6.55018	-2.38242	7.26927e-40	5.8217e-38	down
TR188686	650	Fatty acid hydroxylase	120.898	17.6628	2.775	0	0	up
TR289310	297	unknown	3.46109	9.32353	-1.42965	3.84184e-14	1.05576e-12	down
TR283178	1996	PREDICTED: probable protein phosphatase 2C 68	3.21198	17.7312	-2.46475	0	0	down
TR172077	280	hypothetical protein GW17_00005473, partial	3.28478	9.00065	-1.45423	2.6501e-13	6.84446e-12	down
TR318241	201	unknown	52.6219	17.4916	1.589	1.54789e-57	1.82681e-55	up
TR277114	257	unknown	1.52623	5.08467	-1.73618	2.15627e-09	3.85766e-08	down
TR9908	210	unknown	415.042	184.161	1.17229	4.95793e-290	3.23305e-287	up
TR229589	348	unknown	44.1136	5.7667	2.9354	1.09457e-174	4.03488e-172	up
TR131643	473	basic 7S globulin-like	73.8616	26.2457	1.49274	1.46026e-169	5.25599e-167	up
TR363139	286	unknown	1.46606	8.1591	-2.47647	1.0646e-23	4.97558e-22	down
TR135908	505	unknown	14.704	5.51415	1.415	9.71326e-35	6.74487e-33	up
TR107942	600	unknown	1.55544	9.15251	-2.55684	2.24914e-55	2.55282e-53	down
TR162737	413	hypothetical protein EVAR_1731_1	3.8317	14.0123	-1.87064	3.99643e-40	3.2156e-38	down
TR198329	244	unknown	98.2821	27.9255	1.81534	4.12918e-154	1.3603e-151	up
TR195527	371	unknown	5.72376	28.7652	-2.32929	2.98213e-95	6.03937e-93	down
TR88262	497	unknown	1.74172	10.705	-2.6197	4.09552e-55	4.61166e-53	down
TR123971	359	hypothetical protein PHYSODRAFT_284823	13.1488	0.346667	5.24524	4.06477e-78	6.67142e-76	up
TR249588	246	polyubiquitin-C	0.054982	5.75471	-6.70964	2.71212e-24	1.30151e-22	down
TR74638	1232	unknown	4.30359	9.67242	-1.16834	4.54669e-41	3.73939e-39	down
TR216222	257	subtilisin-like protease SBT1.7	28.7879	7.20329	1.99873	2.5503e-55	2.89145e-53	up
TR219349	494	putative cis-zeatin O-glucosyltransferase	6.54375	17.4462	-1.41472	4.94581e-40	3.97251e-38	down
TR194073	1495	probable inactive 2-oxoglutarate-dependent dioxygenase AOP2	628.98	226.025	1.47653	0	0	up
TR216257	942	LOW QUALITY PROTEIN: S-norcoclaurine synthase 2-like	7.89709	3.60017	1.13326	4.25214e-25	2.11032e-23	up
TR277746	380	unknown	1.42374	7.16426	-2.33113	1.26904e-25	6.43697e-24	down
TR93282	3748	uncharacterized protein FVRRES_07245	0.324787	8.08549	-4.63777	0	0	down
TR255183	268	unknown	131.42	32.4484	2.01796	2.78611e-259	1.61494e-256	up
TR265103	1956	thioredoxin-like 1-2, chloroplastic	3.96916	12.1208	-1.61059	4.44604e-129	1.22482e-126	down
TR202736	408	probable serine/threonine-protein kinase At1g01540	8.15512	3.08846	1.40082	3.15341e-16	9.96397e-15	up
TR126210	1537	unknown	7.00478	0.00506073	10.4348	8.92224e-116	2.18095e-113	up
TR214609	527	protein translocase subunit SecA, chloroplastic-like	0.769956	6.52377	-3.08286	1.98367e-42	1.68769e-40	down
TR225134	1843	unknown	8.34431	3.67182	1.1843	1.35286e-53	1.47422e-51	up
TR113433	254	unknown	189.89	78.5184	1.27407	8.78345e-184	3.37047e-181	up
TR187983	545	hypothetical protein CTI12_AA030050	1.78686	5.99432	-1.74617	2.05896e-21	8.6384e-20	down
TR348885	219	unknown	5.37317	0.0355175	7.2411	7.12471e-20	2.75849e-18	up
TR458761	425	unknown	4.96468	15.2272	-1.61688	9.34615e-37	6.86103e-35	down
TR174594	1224	putative phosphatidylglycerol/phosphatidylinositol transfer protein DDB_G0282107	14.3764	5.45246	1.39873	1.56876e-78	2.59232e-76	up
TR279155	343	uncharacterized protein LOC109833593	0.473198	8.84418	-4.22421	4.01383e-47	3.80538e-45	down
TR177570	1852	probable alkaline/neutral invertase D	8.62511	4.28397	1.00959	2.47446e-43	2.15327e-41	up
TR188652	1121	sphinganine C4-monooxygenase 2	74.1433	9.5616	2.95499	0	0	up
TR129908	571	hypothetical protein B296_00058158	8.59857	2.53375	1.76282	9.38495e-32	5.94493e-30	up
TR274383	351	uncharacterized protein LOC103714657 isoform X1	5.58749	2.65926	1.07117	3.84051e-07	5.0897e-06	up
TR97850	233	hypothetical protein B296_00020080	141.235	70.5058	1.00228	2.53007e-86	4.6117e-84	up
TR122529	627	unknown	5.2204	1.5383	1.76282	1.0266e-21	4.36669e-20	up
TR104324	552	unknown	5.68466	1.66276	1.77349	4.79382e-21	1.97743e-19	up
TR96760	2278	probable indole-3-pyruvate monooxygenase YUCCA5	3.41999	7.66225	-1.16378	5.68455e-59	6.89855e-57	down
TR74761	292	unknown	5.46581	1.43846	1.92591	1.24304e-12	3.05223e-11	up
TR89327	1240	expansin-like A2	37.6971	14.3648	1.39191	7.53967e-204	3.24013e-201	up
TR136285	280	ethylene-responsive transcription factor ERF105-like	21.5926	9.44513	1.1929	2.49565e-22	1.0965e-20	up
TR145117	279	unknown	9.3564	4.51646	1.05076	8.12894e-09	1.35617e-07	up
TR127851	354	uncharacterized protein A4U43_C05F17950	71.0665	334.117	-2.23311	0	0	down
TR148207	304	hypothetical protein ALP94_100633	180.86	451.911	-1.32117	0	0	down
TR213718	228	LOW QUALITY PROTEIN: pre-mRNA-processing-splicing factor 8A	6.16956	2.93394	1.07233	1.68319e-05	0.000164057	up
TR199336	1148	PREDICTED: LOW QUALITY PROTEIN: polygalacturonase inhibitor 1-like	23.764	7.41246	1.68075	2.03095e-157	6.79387e-155	up
TR280680	223	unknown	7.7029	19.1842	-1.31645	1.0337e-18	3.77438e-17	down
TR494390	382	unknown	36.7527	14.7015	1.32189	5.75064e-58	6.82992e-56	up
TR253083	511	unknown	2.0381	12.695	-2.63896	2.54671e-67	3.50556e-65	down
TR152707	478	PREDICTED: protein disulfide isomerase-like 5-4	2.57495	5.40253	-1.06909	6.01817e-09	1.02379e-07	down
TR245387	689	unknown	10.6006	4.47057	1.24561	2.11381e-28	1.18945e-26	up
TR145979	265	unknown	2.60303	5.63563	-1.11438	4.77542e-06	5.21419e-05	down
TR436260	228	proliferating cell nuclear antigen	117.222	55.5401	1.07764	4.04706e-79	6.74442e-77	up
TR124019	1608	PREDICTED: glucomannan 4-beta-mannosyltransferase 9	23.3922	10.4388	1.16406	5.99078e-125	1.58368e-122	up
TR72814	1951	hypothetical protein BHYA_0105g00090	0.0346632	8.49199	-7.93655	1.04715e-242	5.56845e-240	down
TR106818	1852	3-oxoacyl-[acyl-carrier-protein] synthase I, chloroplastic, partial	42.4317	20.4958	1.04981	2.50072e-219	1.17919e-216	up
TR102504	284	unknown	9.4298	2.46497	1.93566	2.73973e-20	1.08673e-18	up
TR691165	747	unknown	0.0181065	5.31051	-8.1962	3.96423e-58	4.72048e-56	down
TR276695	372	unknown	2.90872	10.4129	-1.83992	7.63405e-27	4.05279e-25	down
TR140001	471	actin	1.29225	9.04996	-2.80802	8.97788e-48	8.65904e-46	down
TR225267	372	unknown	2.25426	6.27285	-1.47647	1.11763e-12	2.75184e-11	down
TR224438	290	unknown	18.9358	7.99291	1.24432	1.00467e-21	4.27651e-20	up
TR202564	730	unknown	15.0634	50.3354	-1.74053	7.41244e-222	3.56875e-219	down
TR166604	333	putative cis-zeatin O-glucosyltransferase	9.09828	19.3875	-1.09146	8.56799e-21	3.48783e-19	down
TR438767	279	unknown	2.52089	7.41591	-1.55669	3.25213e-12	7.68798e-11	down
TR174374	270	unknown	6.86297	0.691408	3.31122	4.32758e-25	2.14621e-23	up
TR433905	237	unknown	25.3961	7.74552	1.71317	4.22101e-37	3.12931e-35	up
TR260628	331	transcription factor bHLH95	3.8411	13.3947	-1.80207	1.12153e-29	6.59453e-28	down
TR184787	402	transposase	2.48978	6.26911	-1.33224	7.87138e-12	1.79952e-10	down
TR80953	2749	hypothetical protein Prudu_000828	6.23879	2.82952	1.14071	3.32595e-56	3.83737e-54	up
TR238413	264	hypothetical protein AGDE_01181	17.6755	8.66224	1.02894	3.52831e-14	9.72191e-13	up
TR87502	2253	luminal-binding protein 2	38.8537	14.59	1.41307	0	0	up
TR226754	365	unnamed protein product, partial	116.987	309.13	-1.40187	0	0	down
TR43829	220	hypothetical protein C4D60_Mb11t20980	4.85691	10.1118	-1.05794	8.68363e-08	1.26591e-06	down
TR240317	1807	unknown	10.307	56.45	-2.45335	0	0	down
TR339703	231	unknown	0.936836	15.6914	-4.06603	8.34716e-55	9.32775e-53	down
TR165208	487	unknown	1.16648	7.53876	-2.69217	1.11253e-39	8.84628e-38	down
TR132120	235	unknown	1.15111	14.8285	-3.68727	1.38929e-49	1.39513e-47	down
TR214683	314	unknown	2.36913	5.0039	-1.0787	4.87829e-06	5.3194e-05	down
TR246180	2111	probable glucan endo-1,3-beta-glucosidase A6	16.2166	6.58819	1.29952	4.66956e-135	1.34671e-132	up
TR579242	223	unknown	2.97199	29.1601	-3.29449	2.43836e-83	4.27439e-81	down
TR308865	242	unknown	0.950143	6.23553	-2.71429	2.10284e-17	7.10734e-16	down
TR256621	393	unknown	1.30782	5.42307	-2.05195	1.19607e-17	4.10092e-16	down
TR171444	232	Ribonuclease T2-like	10.7855	37.8859	-1.81257	1.41935e-57	1.67656e-55	down
TR92673	889	unknown	0.441217	7.34961	-4.05811	3.46616e-97	7.14246e-95	down
TR235296	458	unknown	1.68331	9.91823	-2.55878	3.75956e-46	3.49517e-44	down
TR171562	836	unknown	0.0161789	5.19176	-8.32597	1.34434e-62	1.7182e-60	down
TR273124	547	uncharacterized protein LOC109833593	6.70097	0.11376	5.8803	1.41007e-61	1.77822e-59	up
TR97421	383	unknown	5.29722	14.4194	-1.4447	4.79016e-27	2.56883e-25	down
TR145449	2238	unknown	2.44161	5.65824	-1.21252	4.55062e-46	4.22773e-44	down
TR106487	258	unknown	12.2674	4.2811	1.51877	2.63707e-17	8.84514e-16	up
TR123850	231	unknown	43.5043	8.88953	2.29098	4.45411e-88	8.32494e-86	up
TR595719	326	unknown	12.4054	27.6775	-1.15775	4.42027e-31	2.72914e-29	down
TR257057	1498	uncharacterized protein LOC110022570 isoform X2	48.5855	23.0858	1.07352	9.33587e-211	4.17304e-208	up
TR181903	612	unknown	0.154704	6.55821	-5.40572	5.2972e-67	7.24563e-65	down
TR171695	3139	tryptamine hydroxycinnamoyltransferase 1-like	4.5157	13.4108	-1.57037	1.71356e-219	8.08937e-217	down
TR81393	251	unknown	7.49026	16.8582	-1.17037	1.15966e-15	3.54202e-14	down
TR439108	309	non-specific lipid transfer protein GPI-anchored 2-like	5.07756	0.704833	2.84878	7.02073e-19	2.58479e-17	up
TR168685	277	unknown	2.49027	5.16684	-1.05298	1.89743e-05	0.000180961	down
TR177283	227	unknown	5.48173	11.993	-1.12949	4.27728e-10	8.26429e-09	down
TR272826	456	unknown	0.682211	5.42437	-2.99117	3.53252e-30	2.10961e-28	down
TR280809	483	probable glycosyltransferase At5g20260	29.0114	10.5322	1.46182	4.19119e-67	5.74615e-65	up
TR98553	1475	unknown	0.74276	9.08088	-3.61186	1.93764e-182	7.3735e-180	down
TR222357	225	unknown	8.17546	3.18048	1.36206	2.77408e-09	4.90273e-08	up
TR222347	880	putative calcium-binding protein CML19	22.3326	10.4831	1.09109	7.98044e-60	9.82066e-58	up
TR341984	360	unknown	2.14155	5.48805	-1.35764	7.97938e-10	1.49866e-08	down
TR106353	299	unknown	1.80944	7.54421	-2.05983	1.1321e-18	4.1271e-17	down
TR599156	225	unknown	8.05523	0.967971	3.05689	5.47537e-23	2.47183e-21	up
TR387125	341	unknown	1.82456	5.97632	-1.71171	1.35378e-13	3.57897e-12	down
TR229343	2911	centromere protein C-like	39.9634	16.4919	1.27692	0	0	up
TR78826	248	unknown	6.43555	3.13643	1.03694	8.2061e-06	8.50663e-05	up
TR277191	553	LOW QUALITY PROTEIN: hypothetical protein SSTG_02149, partial	4.08458	8.49569	-1.05655	7.8597e-15	2.26579e-13	down
TR291444	567	unknown	6.96555	15.9682	-1.1969	8.71941e-33	5.70848e-31	down
TR672469	410	unknown	8.34627	24.8907	-1.5764	5.83928e-55	6.55191e-53	down
TR619271	284	hypothetical protein BAZSYMA_ACONTIG00041_5	2.28601	6.08025	-1.4113	3.27871e-09	5.76086e-08	down
TR165886	1775	hypothetical protein C4D60_Mb05t24820	19.8502	8.56275	1.21301	5.9414e-125	1.57163e-122	up
TR285404	1086	gibberellin-regulated protein 9-like isoform X1	55.6342	12.5198	2.15176	0	0	up
TR129883	348	heme oxygenase 1, chloroplastic	31.0933	10.4605	1.57165	6.44269e-58	7.64305e-56	up
TR225599	301	unknown	7.63903	2.58417	1.56369	1.73265e-13	4.53865e-12	up
TR78595	1547	unknown	14.2163	33.6575	-1.24339	6.72391e-191	2.70087e-188	down
TR294819	225	unknown	34.926	17.0778	1.03218	6.28927e-23	2.83151e-21	up
TR209293	860	unknown	5.11141	2.44204	1.06564	3.77805e-14	1.03871e-12	up
TR249547	1332	protein EXORDIUM-like	24.3602	10.6047	1.19982	2.7548e-113	6.59687e-111	up
TR195168	219	unknown	18.9605	2.48623	2.93097	1.47554e-48	1.44718e-46	up
TR131577	372	unknown	5.59929	2.13277	1.39252	1.25096e-10	2.55224e-09	up
TR196685	268	unknown	3.78514	12.5963	-1.73458	6.96109e-22	2.99024e-20	down
TR145564	1815	FHA domain-containing protein At4g14490-like	14.8297	7.11407	1.05974	1.42575e-77	2.32431e-75	up
TR78176	1348	unknown	3.72254	18.2225	-2.29136	1.85691e-212	8.40043e-210	down
TR88412	1850	SEC14 cytosolic factor	14.0885	6.44131	1.1291	4.16268e-83	7.27542e-81	up
TR239769	367	unknown	14.7786	32.385	-1.13182	5.07873e-39	3.97092e-37	down
TR291357	3444	probable protein NAP1	11.2635	5.48368	1.03843	2.17315e-107	4.91014e-105	up
TR173683	464	unknown	5.07209	1.70989	1.56867	7.93251e-14	2.13352e-12	up
TR233585	248	unknown	33.1595	70.3814	-1.08577	6.26991e-53	6.74494e-51	down
TR85296	1271	ethylene-responsive transcription factor ERF110	2.50079	7.99253	-1.67627	1.34652e-59	1.65061e-57	down
TR241968	409	unknown	3.40619	13.9972	-2.03891	2.7036e-44	2.41122e-42	down
TR145543	1259	bidirectional sugar transporter SWEET13-like	48.8919	5.64686	3.11407	0	0	up
TR89850	315	hypothetical protein Csp_D29540	8.0724	27.4588	-1.7662	9.2953e-55	1.03732e-52	down
TR214478	254	Mitogen-activated protein kinase kinase 4	27.9564	10.5344	1.40806	4.6301e-33	3.0624e-31	up
TR280425	342	unknown	2.33336	13.7827	-2.56238	6.77966e-48	6.56347e-46	down
TR105776	2668	leucine-rich repeat extensin-like protein 4	29.7431	13.72	1.11628	1.82835e-244	9.82409e-242	up
TR225285	389	unknown	5.04166	11.7975	-1.22651	4.89271e-18	1.71712e-16	down
TR105610	3318	IQ domain-containing protein IQM3	16.0693	6.78905	1.24302	2.42664e-195	9.99079e-193	up
TR181900	278	hypothetical protein DDB_G0275023	0.827103	7.5545	-3.1912	2.24815e-27	1.21774e-25	down
TR367099	207	unknown	1.96023	5.26071	-1.42424	2.23108e-06	2.59083e-05	down
TR351063	247	unknown	15.4969	32.247	-1.05719	4.4215e-24	2.10514e-22	down
TR274440	696	unknown	5.09152	1.13993	2.15915	4.59317e-30	2.73747e-28	up
TR120863	218	unknown	6.70074	1.49858	2.16073	2.5298e-13	6.55122e-12	up
TR105626	2473	cellulose synthase-like protein E6 isoform X2	18.1088	7.86326	1.20349	2.43543e-156	8.09438e-154	up
TR155586	224	unknown	8.87615	3.19468	1.47427	5.36322e-11	1.13641e-09	up
TR94755	248	unknown	29.3418	96.1629	-1.71252	1.66338e-141	5.05173e-139	down
TR98535	206	putative AAA domain-containing protein C24B10.10c	21.9298	51.5032	-1.23177	8.15631e-40	6.51438e-38	down
TR231919	284	Stearoyl-(acyl-carrier-protein) 9-desaturase, chloroplastic	5.19115	1.97197	1.39641	5.84085e-08	8.72998e-07	up
TR236071	222	unknown	1.09667	5.11548	-2.22174	5.22992e-11	1.10882e-09	down
TR204519	1429	actin	7.35435	0.370138	4.31246	2.53623e-160	8.65984e-158	up
TR288500	258	probable pectinesterase/pectinesterase inhibitor 34	6.92006	3.19575	1.11463	5.6601e-07	7.26937e-06	up
TR149040	428	hypothetical protein EHS25_007961	12.6091	44.8163	-1.82956	5.65519e-125	1.49688e-122	down
TR193833	2039	leucine-rich repeat receptor-like serine/threonine/tyrosine-protein kinase SOBIR1	8.44436	2.31939	1.86424	3.06059e-115	7.44157e-113	up
TR134999	253	unknown	14.7552	5.34953	1.46374	3.83828e-19	1.43271e-17	up
TR255694	3874	probable inactive receptor kinase At5g58300	13.4348	5.75043	1.22423	2.87256e-186	1.1232e-183	up
TR620387	249	unknown	8.79977	3.81107	1.20727	3.48695e-09	6.11086e-08	up
TR174053	784	unknown	6.78004	2.44065	1.47403	7.71836e-27	4.09597e-25	up
TR170793	643	Pectinesterase 2	0.946579	5.1533	-2.4447	1.68651e-32	1.09561e-30	down
TR391227	391	unknown	10.862	3.89912	1.47807	7.49043e-22	3.21127e-20	up
TR103795	264	unknown	4.50852	10.9015	-1.27379	1.6553e-12	4.01383e-11	down
TR439150	461	unknown	3.13934	7.42401	-1.24174	4.42502e-14	1.21125e-12	down
TR285255	267	unknown	7.14272	2.68018	1.41414	4.73248e-10	9.11048e-09	up
TR168694	924	unknown	3.79126	7.99721	-1.07682	4.30865e-23	1.95648e-21	down
TR377627	392	cytochrome P450-like TBP, partial	33.0203	75.6801	-1.19656	2.64114e-103	5.79903e-101	down
TR234183	550	unknown	3.49206	7.86319	-1.17104	5.48622e-16	1.70578e-14	down
TR77822	475	unknown	1.36679	7.99122	-2.54762	1.1354e-38	8.76927e-37	down
TR168519	495	unknown	2.75976	6.47409	-1.23013	4.16601e-13	1.06087e-11	down
TR229774	568	unknown	20.1217	0.602547	5.06153	6.02362e-185	2.33536e-182	up
TR1560	214	unknown	1.58009	7.63295	-2.27223	1.44729e-15	4.39531e-14	down
TR200610	394	unknown	0.89255	12.319	-3.78681	1.30675e-69	1.8693e-67	down
TR273325	668	uncharacterized protein A4U43_C03F15130	11.8855	4.16863	1.51156	1.10963e-40	9.027e-39	up
TR200795	789	unknown	2.2114	5.5799	-1.33528	1.3351e-19	5.09563e-18	down
TR13969	204	hypothetical protein M514_27827	25.924	55.821	-1.10652	3.52314e-36	2.55404e-34	down
TR326526	486	unknown	99.2153	564.618	-2.50864	0	0	down
TR214163	266	unknown	3.61021	7.95379	-1.13956	2.96607e-08	4.60498e-07	down
TR284350	2640	calcium uniporter protein 2, mitochondrial	5.99429	2.4985	1.26253	9.46551e-61	1.17783e-58	up
TR204410	4984	uncharacterized protein A4U43_C05F26810	7.03416	3.37727	1.05852	2.81221e-100	6.0082e-98	up
TR150141	413	unknown	5.01068	17.8167	-1.83015	4.10588e-49	4.08038e-47	down
TR165243	301	unknown	8.08838	19.3296	-1.25689	2.92754e-23	1.33953e-21	down
TR162228	413	unknown	1.04799	5.57479	-2.4113	9.5847e-23	4.28125e-21	down
TR92757	1521	U-box domain-containing protein 3	8.78584	22.839	-1.37825	8.73012e-150	2.8021e-147	down
TR151877	436	unknown	2.48176	5.24503	-1.07959	3.4486e-08	5.32884e-07	down
TR185442	235	unknown	41.7854	9.7974	2.09253	3.76888e-77	6.11275e-75	up
TR262002	263	unknown	663.679	251.273	1.40123	0	0	up
TR115068	451	unknown	5.60816	15.7291	-1.48784	1.0003e-35	7.16333e-34	down
TR270113	544	cytochrome P450 704C1	7.73245	1.08668	2.831	1.5081e-47	1.44608e-45	up
TR244104	285	unknown	0.474581	5.24014	-3.46488	2.94989e-21	1.22974e-19	down
TR165288	956	unknown	15.7327	6.59043	1.25532	2.49347e-57	2.93104e-55	up
TR225535	2017	hypothetical protein AQUCO_01100389v1	6.29673	1.56569	2.0078	3.552e-94	7.11306e-92	up
TR120944	2427	uncharacterized protein DDB_G0283697	7.40089	3.65361	1.01838	3.5265e-49	3.51053e-47	up
TR103103	257	unknown	13.2098	27.0577	-1.03443	1.53544e-20	6.18021e-19	down
TR274519	319	unknown	5.76639	2.82849	1.02764	2.00906e-06	2.34358e-05	up
TR80676	786	ubiquitin	0.27533	11.2816	-5.35666	1.58118e-145	4.91807e-143	down
TR249750	434	unknown	2.64902	5.69934	-1.10534	4.96191e-09	8.50795e-08	down
TR92048	3551	PH, RCC1 and FYVE domains-containing protein 1	6.88277	2.98341	1.20602	1.70604e-86	3.11521e-84	up
TR273120	680	hypothetical protein B296_00045676	1.73048	6.86324	-1.98772	2.67397e-35	1.89349e-33	down
TR315659	447	ubiquitin carboxyl-terminal hydrolase 27 isoform X4	5.74912	0.87006	2.72415	1.28209e-28	7.272e-27	up
TR214795	458	unknown	6.37887	2.13989	1.57576	6.72192e-17	2.20475e-15	up
TR113074	253	hypothetical protein C7G98_18770, partial	1.4969	9.96119	-2.73434	3.3486e-28	1.87251e-26	down
TR259562	378	hypothetical protein	35.7819	89.9242	-1.32948	7.50801e-139	2.2325e-136	down
TR81069	296	hypothetical protein GLOTRDRAFT_50878, partial	15.5361	38.2085	-1.29827	8.45687e-46	7.81981e-44	down
TR115448	1658	trans-resveratrol di-O-methyltransferase-like	74.0725	26.2531	1.49645	0	0	up
TR110717	292	unknown	2.31602	7.51196	-1.69754	2.28927e-14	6.39788e-13	down
TR105690	1855	unknown	3.66758	10.0049	-1.44781	4.93017e-87	9.0667e-85	down
TR160778	4106	protein NETWORKED 2D isoform X3	5.07291	1.62538	1.64204	8.64523e-117	2.13348e-114	up
TR540658	267	unknown	9.42231	3.02977	1.63687	1.63997e-15	4.9518e-14	up
TR187013	2858	probable aquaporin NIP5-1	15.1867	31.527	-1.05378	1.02424e-252	5.71969e-250	down
TR411979	507	unknown	14.2459	6.50496	1.13093	2.43569e-24	1.17089e-22	up
TR171733	1850	unknown	1.73274	6.66835	-1.94428	8.04203e-88	1.49698e-85	down
TR148457	606	BURP domain-containing protein 3-like	78.8992	17.6874	2.15729	0	0	up
TR381088	376	F-box protein At3g07870-like	18.9934	9.35056	1.02237	1.11267e-20	4.49788e-19	up
TR141275	271	elongation factor 1-alpha-like	20.6627	111.136	-2.42722	3.44367e-278	2.14384e-275	down
TR203775	3240	putative receptor protein kinase TMK1	20.6599	9.6509	1.0981	3.45827e-201	1.47083e-198	up
TR77174	6853	probable xyloglucan endotransglucosylase/hydrolase protein 23, partial	56.97	16.4307	1.79381	0	0	up
TR194968	451	unknown	23.1824	54.0172	-1.22039	8.19576e-88	1.52422e-85	down
TR270984	356	hypothetical protein	4048.86	8267.11	-1.02987	0	0	down
TR105877	856	unknown	8.7537	36.4201	-2.05677	1.98999e-235	1.02006e-232	down
TR184804	1459	B3 domain-containing transcription factor ABI3 isoform X2	4.77428	11.6542	-1.28749	4.2414e-67	5.81306e-65	down
TR98616	1365	microtubule-associated protein RP/EB family member 1C	33.8486	15.9442	1.08607	4.5773e-137	1.34552e-134	up
TR273496	357	unknown	9.85055	2.61457	1.91363	9.11021e-26	4.63982e-24	up
TR222535	887	unknown	31.8697	13.8204	1.20539	1.16838e-99	2.48463e-97	up
TR233616	306	unknown	2.03326	5.03304	-1.30764	1.3537e-07	1.91644e-06	down
TR245551	296	unknown	102.493	44.1999	1.21341	6.44906e-108	1.46275e-105	up
TR276882	747	unknown	143.331	35.3409	2.01994	0	0	up
TR367169	475	hypothetical protein CHGG_11103	2.10714	7.36895	-1.80617	7.63135e-24	3.59108e-22	down
TR148392	334	conserved hypothetical protein	3.92808	11.6908	-1.57348	5.14888e-22	2.22897e-20	down
TR181368	973	PREDICTED: acyl-coenzyme A thioesterase 13	18.5855	41.0261	-1.14237	1.30852e-128	3.58561e-126	down
TR199556	247	unknown	6.29733	0.566843	3.47372	4.09255e-22	1.77897e-20	up
TR291698	256	unknown	23.4584	9.90523	1.24384	1.35642e-23	6.30584e-22	up
TR162448	247	hypothetical protein SSCG_04411	41.0695	109.086	-1.40932	1.43053e-120	3.64599e-118	down
TR271577	884	unknown	2.70817	11.1924	-2.04712	1.28726e-75	2.0295e-73	down
TR89311	282	unknown	142.498	43.9669	1.69645	6.347e-234	3.20558e-231	up
TR115551	616	uncharacterized protein A4U43_C03F15130	8.56327	2.07086	2.04793	3.5568e-41	2.93698e-39	up
TR181123	396	unknown	2.76659	6.63909	-1.26287	2.03633e-11	4.49034e-10	down
TR188461	2666	uncharacterized protein LOC105058665	10.791	4.06714	1.40774	2.18014e-128	5.95026e-126	up
TR452609	273	unknown	0.644075	7.86382	-3.60993	9.41106e-31	5.75066e-29	down
TR174813	242	unknown	0.782471	5.46412	-2.80388	6.40162e-16	1.98418e-14	down
TR256782	1880	peroxidase 45-like	14.9717	2.64795	2.49929	6.3482e-269	3.82493e-266	up
TR249433	1568	unknown	5.46888	17.9874	-1.71767	1.1188e-167	3.9921e-165	down
TR177636	3350	lysine-specific demethylase JMJ706 isoform X1	8.39393	3.66395	1.19595	6.10037e-98	1.27168e-95	up
TR102283	478	hypothetical protein	89.5574	233.773	-1.38423	0	0	down
TR219354	515	GLN1_4	6.09307	0.604143	3.33421	1.48029e-41	1.2347e-39	up
TR185178	473	unknown	1.42976	7.433	-2.37817	2.39959e-33	1.60125e-31	down
TR206266	266	unknown	7.67805	15.4397	-1.00783	2.78085e-12	6.59792e-11	down
TR285529	883	unknown	3.98261	8.49187	-1.09237	6.37596e-24	3.00755e-22	down
TR368380	629	unknown	2.25785	5.54006	-1.29495	3.55626e-15	1.0507e-13	down
TR162320	323	probable choline kinase 2	16.4568	6.40569	1.36126	5.49514e-24	2.60249e-22	up
TR216449	500	putative SWI/SNF-related matrix-associated actin-dependent regulator of chromatin subfamily A member 3-like 3	4.08472	9.42735	-1.20661	4.71978e-18	1.6584e-16	down
TR124045	2170	CDT1-like protein a, chloroplastic	5.31673	2.2654	1.23078	4.31502e-43	3.73049e-41	up
TR152714	503	PREDICTED: ethylene-responsive transcription factor 5	42.2708	12.6495	1.74058	3.04564e-129	8.42972e-127	up
TR214406	541	unknown	1.15005	5.08971	-2.14589	1.47805e-23	6.85661e-22	down
TR112117	431	putative F-box/LRR-repeat protein 23	6.43328	15.4484	-1.26383	1.34567e-26	7.07647e-25	down
TR222539	617	uncharacterized protein LOC110038469	5.69959	12.8841	-1.17666	2.92626e-28	1.63901e-26	down
TR257332	335	Arabinogalactan peptide 20	19.7433	9.61263	1.03836	1.00079e-19	3.85144e-18	up
TR154453	1315	Kinesin-like protein KIN12A	14.225	6.6249	1.10246	5.77278e-58	6.85424e-56	up
TR246076	1783	protein PIN-LIKES 7	7.47206	1.42218	2.39341	3.17213e-122	8.22729e-120	up
TR169854	2119	hypothetical protein C4D60_Mb04t36440	18.7788	8.57489	1.13091	3.49616e-126	9.36228e-124	up
TR222384	1413	hypothetical protein C2845_PM15G12080	8.3087	3.58916	1.21098	9.33504e-43	7.99668e-41	up
TR248437	563	DELLA protein DWARF8	6.31834	13.5672	-1.10251	1.111e-24	5.41475e-23	down
TR85223	304	unknown	2.93647	9.67175	-1.71969	4.72447e-19	1.75459e-17	down
TR229466	352	hypothetical protein BO70DRAFT_409846	1.57542	22.2743	-3.82157	5.85659e-112	1.37923e-109	down
TR256413	687	ATP synthase subunit 6 (mitochondrion)	0.0590636	7.49529	-6.98757	1.44316e-82	2.50532e-80	down
TR78207	2062	hypothetical protein CDL15_Pgr016434	7.75982	3.62889	1.0965	2.01297e-49	2.01602e-47	up
TR102470	405	unknown	11.7556	5.49285	1.09772	7.1073e-16	2.19869e-14	up
TR110598	2012	glucan endo-1,3-beta-glucosidase 14	3.78474	7.72422	-1.02919	1.65254e-43	1.44506e-41	down
TR247250	647	endochitinase 2-like	912.986	97.1631	3.23211	0	0	up
TR191580	201	hypothetical protein KK1_007774, partial	10.4302	22.3676	-1.10065	3.91157e-15	1.1532e-13	down
TR102567	2211	unknown	2.01262	6.62091	-1.71795	5.36488e-88	1.00136e-85	down
TR248509	327	haloacid dehalogenase-like hydrolase domain-containing protein Sgpp	6.65938	1.47479	2.17488	2.94825e-19	1.1065e-17	up
TR197098	2252	protein ECERIFERUM 3-like	11.6817	1.94113	2.58928	1.49908e-261	8.80069e-259	up
TR164973	352	unknown	16.8685	5.87795	1.52095	4.0216e-31	2.48486e-29	up
TR252500	593	unknown	7.96024	2.38728	1.73744	5.1395e-30	3.05336e-28	up
TR155003	209	putative UDP-rhamnose:rhamnosyltransferase 1	20.0618	8.41103	1.2541	3.78217e-17	1.25841e-15	up
TR229743	547	unknown	2.12651	7.2522	-1.76993	4.12263e-26	2.13099e-24	down
TR73337	360	hypothetical protein ACMD2_10814	5.63565	2.11744	1.41226	1.39022e-10	2.82462e-09	up
TR130958	351	hypothetical protein B296_00048752	352.975	31.6452	3.47951	0	0	up
TR197486	239	unknown	1.98073	7.15998	-1.85392	7.70232e-13	1.92179e-11	down
TR233707	338	benzyl alcohol O-benzoyltransferase-like	7.60313	2.43936	1.64009	7.47831e-16	2.30965e-14	up
TR153840	930	uncharacterized protein LOC105032593	9.84603	1.77313	2.47325	8.21482e-88	1.52708e-85	up
TR472941	439	unknown	2.40318	5.91792	-1.30015	9.35355e-12	2.1254e-10	down
TR174461	1645	zinc transporter 7	10.2613	5.10675	1.00674	1.73597e-45	1.59092e-43	up
TR278290	337	UDP-glycosyltransferase 83A1-like	11.0773	4.5239	1.29197	4.26814e-16	1.33572e-14	up
TR56141	311	unknown	2.43547	6.00258	-1.30138	7.37585e-09	1.23863e-07	down
TR75547	241	unknown	6.39799	2.45292	1.38312	3.66113e-08	5.63664e-07	up
TR158725	310	unknown	7.54814	21.9801	-1.542	3.74416e-36	2.71284e-34	down
TR207093	1268	unknown	4.45874	26.4145	-2.56662	0	0	down
TR284246	606	unknown	2.14266	6.23807	-1.54169	8.76832e-21	3.56797e-19	down
TR105593	1464	putative cinnamyl alcohol dehydrogenase 3	185.08	87.5807	1.07947	0	0	up
TR201428	329	PREDICTED: probable glutathione S-transferase parA	8.88001	35.2271	-1.98805	5.02388e-85	9.00595e-83	down
TR395730	462	Putative uncharacterized protein ART2, partial	19.4101	41.7202	-1.10394	8.47243e-60	1.0423e-57	down
TR337939	279	unknown	2.13306	6.35649	-1.5753	7.73241e-11	1.61173e-09	down
TR399770	252	unknown	7.08482	1.60505	2.14211	8.56735e-16	2.63809e-14	up
TR502598	278	unknown	5.25454	1.17514	2.16073	2.5298e-13	6.55122e-12	up
TR119141	494	unknown	11.6911	4.78667	1.28832	6.05564e-24	2.86136e-22	up
TR105821	534	unknown	39.8168	18.0912	1.13809	5.42069e-69	7.67435e-67	up
TR171510	653	glutathione S-transferase U17-like	6.711	2.78734	1.26764	3.95697e-18	1.39668e-16	up
TR368887	228	unknown	2.43223	5.79964	-1.25368	2.27927e-06	2.64339e-05	down
TR134097	402	unknown	17.7313	46.9409	-1.40455	1.35019e-84	2.40782e-82	down
TR275375	353	IS1167%2C transposase	3.21855	6.69863	-1.05745	3.46551e-08	5.35427e-07	down
TR194866	1236	uncharacterized protein LOC110111587	13.4161	6.4316	1.06072	1.46256e-48	1.43514e-46	up
TR262869	242	hypothetical protein EVAR_2192_1	0.894253	27.0635	-4.91952	4.92697e-106	1.10115e-103	down
TR98008	329	unknown	5.46778	13.1452	-1.2655	7.21033e-18	2.50257e-16	down
TR243639	351	hypothetical protein CISIN_1g034732mg	255.444	117.185	1.12422	4.36025e-279	2.72268e-276	up
TR174161	4617	ABC transporter B family member 11-like isoform X1	12.3215	3.29194	1.90417	0	0	up
TR431362	254	unknown	6.97579	1.77616	1.9736	2.88078e-14	8.01216e-13	up
TR377493	248	unknown	2.34516	6.08467	-1.37549	5.8116e-08	8.68815e-07	down
TR230513	548	unknown	0.542997	10.4184	-4.26205	1.78068e-87	3.29677e-85	down
TR240295	2270	uncharacterized protein LOC114298476	0.643507	8.25121	-3.68058	8.35605e-258	4.79629e-255	down
TR270647	413	sucrose synthase	5.89492	2.56139	1.20255	5.39723e-10	1.03493e-08	up
TR255681	220	unknown	13.0337	28.9213	-1.14988	3.56095e-22	1.55182e-20	down
TR171448	1218	peroxidase 11	7.11814	0.00638616	10.1223	4.54595e-98	9.48607e-96	up
TR153060	1382	unknown	6.87044	2.00368	1.77775	1.84429e-60	2.2887e-58	up
TR197476	4270	unknown	7.85243	2.32439	1.75629	3.6498e-205	1.58668e-202	up
TR243809	1166	DNA replication ATP-dependent helicase/nuclease DNA2	3.34079	6.73767	-1.01206	3.04964e-22	1.33337e-20	down
TR152931	630	unknown	6.22606	3.06195	1.02387	4.54972e-12	1.06085e-10	up
TR188405	2521	probable methyltransferase PMT11	10.6713	4.69601	1.18423	2.3263e-92	4.58721e-90	up
TR23285	220	unknown	7.50054	35.6389	-2.24839	1.28854e-67	1.78201e-65	down
TR257768	819	hypothetical protein C4D60_Mb10t24400	8.406	2.43132	1.78968	1.00258e-44	9.04726e-43	up
TR247082	838	uncharacterized protein LOC105044325	43.0139	19.2695	1.15848	6.42584e-119	1.61184e-116	up
TR218313	468	hypothetical protein EVAR_1174_1	0.37571	15.7561	-5.39015	1.86171e-121	4.79237e-119	down
TR102436	1454	PREDICTED: basic endochitinase-like	6.61395	45.5894	-2.78512	0	0	down
TR604397	513	unknown	4.37669	10.735	-1.29441	4.60464e-23	2.08973e-21	down
TR241794	1885	cytochrome P450 77A2	8.13687	0.437403	4.21744	2.32707e-230	1.15548e-227	up
TR624853	365	unknown	7.5595	2.30154	1.71569	6.37805e-18	2.22213e-16	up
TR386259	223	unknown	15.0419	6.76681	1.15244	1.87973e-12	4.53563e-11	up
TR425724	228	unknown	4.27123	9.0065	-1.07631	1.83782e-07	2.5565e-06	down
TR354785	206	putative class I chitinase, partial	687.44	80.502	3.09414	0	0	up
TR239674	257	hypothetical protein CRG98_046883	5.36812	1.27117	2.07826	3.97124e-12	9.33494e-11	up
TR286898	344	unknown	2.43775	19.1293	-2.97216	6.66662e-77	1.07534e-74	down
TR151329	430	unknown	3.52294	11.1429	-1.66128	1.11776e-28	6.35474e-27	down
TR403389	210	unknown	7.27804	60.3007	-3.05055	7.91723e-150	2.54317e-147	down
TR80858	1939	probable protein S-acyltransferase 1	5.5595	2.66365	1.06155	3.26606e-32	2.10152e-30	up
TR186781	307	protein KRI1 homolog	1.36577	11.5028	-3.0742	2.00714e-43	1.75104e-41	down
TR225676	321	unknown	2.44387	5.57327	-1.18935	1.33093e-07	1.88667e-06	down
TR259583	3211	subtilisin-like protease SBT2.2 isoform X1	7.15663	3.14428	1.18655	2.06572e-79	3.4551e-77	up
TR152963	1424	unknown	0.0854846	14.9558	-7.45083	0	0	down
TR120886	1547	protein trichome birefringence-like 26	15.178	3.74084	2.02055	7.73393e-174	2.83068e-171	up
TR198142	1100	rRNA-processing protein fcf2-like	50.9422	25.2867	1.01048	1.44134e-147	4.55879e-145	up
TR469558	280	unknown	17.2934	2.22238	2.96004	7.42593e-57	8.66727e-55	up
TR191249	720	unknown	8.37834	2.87366	1.54377	2.97431e-32	1.91559e-30	up
TR361390	801	unknown	23.7077	165.821	-2.8062	0	0	down
TR136282	1569	hypothetical protein C4D60_Mb06t31210	126.782	28.2677	2.16512	0	0	up
TR580166	336	unknown	12.2777	40.0955	-1.7074	1.88521e-80	3.19729e-78	down
TR154330	253	unknown	6.52221	18.2007	-1.48056	1.30045e-23	6.05931e-22	down
TR209642	1783	probable serine/threonine-protein kinase At1g01540	7.79067	2.6873	1.53559	1.98469e-71	2.92018e-69	up
TR132400	348	unknown	18.7726	1.29639	3.85605	3.66727e-94	7.33676e-92	up
TR46574	299	unnamed protein product	3.21176	14.5681	-2.18138	5.14187e-37	3.80106e-35	down
TR410743	414	unknown	6.10938	2.48005	1.30066	1.72664e-11	3.83339e-10	up
TR193939	486	PREDICTED: histone H3-like centromeric protein CSE4	97.1281	36.0749	1.42889	4.53297e-214	2.07342e-211	up
TR291327	253	PREDICTED: protein MOR1-like isoform X1	3.04726	7.07122	-1.21444	8.21045e-08	1.19982e-06	down
TR256584	1073	unknown	83.8636	588.356	-2.81057	0	0	down
TR214357	652	unknown	2.61384	7.61132	-1.54198	8.72953e-27	4.62127e-25	down
TR233457	1347	unknown	1.85763	8.16524	-2.13603	2.05799e-88	3.86929e-86	down
TR288944	577	unknown	7.92312	16.2846	-1.03937	2.18135e-27	1.18241e-25	down
TR280295	375	subtilisin-like protease SBT1.2	13.8502	3.02837	2.19329	4.3529e-44	3.85959e-42	up
TR226035	232	unknown	1.9239	5.16321	-1.42424	6.96961e-07	8.85271e-06	down
TR271492	205	hypothetical protein N300_10230, partial	0.0659784	5.5397	-6.39167	4.80765e-20	1.87922e-18	down
TR216165	360	protein transport protein SEC23-like	2.70511	6.17946	-1.19179	3.83238e-09	6.65915e-08	down
TR123537	291	unknown	78.0393	484.823	-2.63519	0	0	down
TR160584	472	40S ribosomal protein S25-like	0.0573117	5.83375	-6.66945	9.62596e-46	8.88687e-44	down
TR107464	280	unknown	2.65681	5.61152	-1.0787	4.87829e-06	5.3194e-05	down
TR291316	309	unknown	4.11457	8.40766	-1.03096	1.4877e-08	2.40494e-07	down
TR293983	949	hypothetical protein CK203_022774	39.579	12.2945	1.68672	4.95217e-217	2.31396e-214	up
TR246479	2375	unknown	1.32123	5.65936	-2.09875	2.74179e-105	6.10789e-103	down
TR87851	309	unknown	3.54554	7.09868	-1.00155	3.75696e-07	4.99206e-06	down
TR81965	699	uncharacterized protein LOC103707372	5.86301	1.04601	2.48674	1.53179e-40	1.24196e-38	up
TR388341	235	hypothetical protein (mitochondrion)	57.5556	163.444	-1.50577	1.34645e-188	5.32029e-186	down
TR256957	217	unknown	11.2194	3.94294	1.50865	1.52687e-13	4.01801e-12	up
TR199554	359	unknown	21.023	6.97667	1.59136	1.19229e-41	9.96903e-40	up
TR159586	374	unknown	20.5777	45.0894	-1.13171	1.28372e-54	1.42794e-52	down
TR188599	245	unknown	1.10413	6.03218	-2.44977	2.07154e-15	6.23025e-14	down
TR112864	636	hypothetical protein GW17_00053414	51.848	3.32659	3.96217	0	0	up
TR111850	304	unknown	6.58482	3.17274	1.05341	4.20467e-07	5.50076e-06	up
TR226398	1871	Os01g0657801, partial	8.39294	4.11574	1.02802	7.27202e-44	6.41202e-42	up
TR78268	475	hypothetical protein AXF42_Ash001320	4.81226	9.89077	-1.03937	1.77031e-14	4.99531e-13	down
TR284299	1645	unknown	14.9233	2.01433	2.8892	8.79579e-274	5.39429e-271	up
TR442378	423	unknown	102.737	35.1221	1.5485	5.62217e-222	2.70998e-219	up
TR644835	1063	hypothetical protein SBOR_1008	0.012724	9.71744	-9.57688	8.65878e-126	2.30672e-123	down
TR206517	1298	hypothetical protein BHM03_00061390, partial	5.56445	0.575286	3.27389	7.22419e-92	1.41775e-89	up
TR205546	848	unknown	3.54089	7.57654	-1.09743	7.1735e-21	2.92972e-19	down
TR266050	1213	peroxidase 4-like	13.8155	4.64264	1.57327	8.25178e-89	1.55998e-86	up
TR149135	628	unknown	2.17529	7.53062	-1.79156	2.64648e-31	1.6488e-29	down
TR89595	1070	uncharacterized protein RSE6_13405	0.0252814	11.1805	-8.78868	1.1666e-160	3.98662e-158	down
TR115655	215	unknown	13.5885	4.12433	1.72015	6.01141e-19	2.22133e-17	up
TR97631	1541	unknown	4.80109	10.1558	-1.08086	2.64035e-47	2.51771e-45	down
TR446206	374	uncharacterized protein A4U43_C01F10080	74.2098	392.245	-2.40207	0	0	down
TR288186	268	unknown	9.48809	19.0976	-1.0092	5.71336e-15	1.6624e-13	down
TR80839	467	unknown	8.2254	2.63164	1.64412	5.37369e-23	2.43019e-21	up
TR621772	244	unknown	1.88471	5.03679	-1.41816	5.44093e-07	6.99617e-06	down
TR259111	220	unknown	116.504	56.7819	1.03688	1.97453e-71	2.90626e-69	up
TR380338	330	unknown	1.55749	5.46841	-1.8119	4.32579e-13	1.10051e-11	down
TR216392	1088	Dehydration-responsive element-binding protein 2C	3.46841	10.5951	-1.61105	9.15038e-64	1.18962e-61	down
TR155694	1521	unknown	6.16254	1.93308	1.67262	5.76214e-55	6.46887e-53	up
TR187991	223	unknown	7.03572	2.16259	1.70194	9.95961e-11	2.05745e-09	up
TR152810	252	Beta-tubulin folding cofactor D	1.77121	5.55596	-1.6493	2.30219e-09	4.10962e-08	down
TR153851	763	unknown	6.5412	32.2347	-2.30099	8.64067e-214	3.9392e-211	down
TR132998	609	unknown	14.0808	28.4312	-1.01374	3.96199e-47	3.7597e-45	down
TR94815	512	hypothetical protein BRAFLDRAFT_56687	0.237754	10.5129	-5.46655	2.49846e-89	4.76924e-87	down
TR553014	340	unknown	5.01242	2.28775	1.13158	7.52794e-07	9.50098e-06	up
TR189526	260	unknown	16.1266	6.94067	1.2163	2.04623e-16	6.53266e-15	up
TR117301	2114	O-fucosyltransferase 20	16.5007	6.38015	1.37086	3.43583e-149	1.09852e-146	up
TR101946	1079	unknown	17.3112	90.197	-2.38137	0	0	down
TR301457	869	PREDICTED: CASP-like protein 1D1	25.4636	12.0121	1.08394	1.95274e-66	2.64033e-64	up
TR164028	341	LOW QUALITY PROTEIN: LRR receptor-like serine/threonine-protein kinase GSO1	6.62396	3.23907	1.03211	1.2556e-07	1.78436e-06	up
TR566587	314	unknown	3.70446	8.47195	-1.19343	1.1236e-10	2.30955e-09	down
TR393926	568	Phosphoglucomutase	2.50033	6.87452	-1.45914	7.28218e-20	2.81826e-18	down
TR398832	236	UDP-glycosyltransferase 91A1-like	86.9992	210.213	-1.27278	1.1124e-188	4.4039e-186	down
TR256942	1369	very-long-chain 3-oxoacyl-CoA reductase 1 isoform X1	5.94769	1.06817	2.47719	1.96677e-78	3.24741e-76	up
TR140069	368	unknown	16.0249	5.58011	1.52195	5.98993e-31	3.68338e-29	up
TR381266	296	unknown	3.06153	7.14766	-1.22322	4.49824e-09	7.75259e-08	down
TR271709	1423	GDSL esterase/lipase, partial	11.0163	2.91893	1.91612	5.64596e-109	1.29485e-106	up
TR557469	230	U-box domain-containing protein 26-like	18.7594	9.06346	1.04948	1.30908e-13	3.46593e-12	up
TR78036	457	unknown	2.87085	5.99119	-1.06136	2.62365e-09	4.65222e-08	down
TR228973	224	Subtilisin-like protease SDD1	20.2884	3.05578	2.73104	2.02876e-49	2.03085e-47	up
TR105707	1828	unknown	7.08095	3.51472	1.01053	1.70979e-35	1.217e-33	up
TR248703	210	unknown	3.02715	15.2604	-2.33376	6.59442e-30	3.90646e-28	down
TR280730	1393	uncharacterized protein LOC105052151	19.9631	1.12794	4.14557	0	0	up
TR148518	341	unknown	0.634631	5.33763	-3.07221	3.5208e-23	1.60457e-21	down
TR293140	514	hypothetical protein CAPTEDRAFT_158783	0.0526287	8.23233	-7.28931	7.21062e-67	9.83347e-65	down
TR199381	2626	Serine carboxypeptidase-like 42	9.66774	4.79852	1.01059	6.42017e-68	8.94796e-66	up
TR340582	388	unknown	7.39026	46.4696	-2.65259	1.13247e-184	4.37824e-182	down
TR403550	261	unknown	22.128	91.2539	-2.04401	6.27552e-179	2.35332e-176	down
TR120928	942	unknown	3.23063	7.91046	-1.29195	1.52902e-30	9.27095e-29	down
TR265394	813	hypothetical protein LSAT_6X94260	59.9417	136.394	-1.18614	0	0	down
TR84562	242	unknown	8.88663	31.4348	-1.82265	1.93333e-50	1.98301e-48	down
TR97690	884	unknown	5.61525	0.193579	4.85836	1.57913e-80	2.6837e-78	up
TR181461	3841	receptor-like protein kinase THESEUS 1 isoform X1	16.899	5.19636	1.70137	0	0	up
TR110057	1385	uncharacterized protein LOC105054151	11.5919	2.86423	2.01691	3.18175e-119	8.02005e-117	up
TR151214	341	unknown	5.55302	1.27738	2.12008	1.83804e-16	5.88261e-15	up
TR442646	461	unknown	12.4987	38.4024	-1.61942	1.24195e-97	2.57464e-95	down
TR189714	274	NAD(P)H-dependent 6'-deoxychalcone synthase, partial	114.474	47.7488	1.26148	2.10755e-118	5.26091e-116	up
TR210463	266	unknown	3.96614	12.8079	-1.69123	2.35295e-21	9.84775e-20	down
TR222383	494	unknown	6.54375	16.4069	-1.32612	2.2981e-34	1.57824e-32	down
TR445703	452	unknown	185.947	547.891	-1.559	0	0	down
TR156302	1252	PREDICTED: fasciclin-like arabinogalactan protein 13	37.4654	16.5756	1.1765	6.11864e-158	2.05513e-155	up
TR285468	564	unknown	19.9526	9.84705	1.01881	1.77722e-31	1.11346e-29	up
TR651769	1722	hypothetical protein B7494_g4398	0.00785457	5.19459	-9.36926	2.9877e-112	7.06429e-110	down
TR309399	289	unknown	0.889224	8.12823	-3.19232	1.9735e-30	1.19152e-28	down
TR269576	360	uncharacterized protein LOC109827551	3.15597	7.47585	-1.24416	2.03568e-11	4.48927e-10	down
TR130477	3822	hypothetical protein AQUCO_01300056v1	39.5611	14.3478	1.46325	0	0	up
TR285367	1025	PREDICTED: caffeoyl-CoA O-methyltransferase 5	41.8039	18.9412	1.14211	7.42294e-138	2.19296e-135	up
TR227919	735	unknown	5.31822	2.41287	1.14019	4.76346e-14	1.30234e-12	up
TR73063	922	blue copper protein-like	29.9118	0.320582	6.54387	0	0	up
TR114214	1158	predicted protein	3.83108	7.7246	-1.01171	4.35023e-25	2.15667e-23	down
TR184768	729	unknown	1.2802	8.51456	-2.73357	6.73292e-67	9.18506e-65	down
TR383583	279	Hypothetical protein PINS_005712	5.96289	0.0278794	7.74067	1.99455e-26	1.04342e-24	up
TR92550	1306	Kelch-type beta propeller	51.6789	18.6299	1.47195	0	0	up
TR181180	1789	unknown	86.2567	26.5568	1.69956	0	0	up
TR256320	328	unknown	2.63914	5.78633	-1.13258	1.74609e-07	2.43868e-06	down
TR184930	1006	uncharacterized protein LOC105061320	60.0046	26.2577	1.19233	5.68961e-207	2.49185e-204	up
TR504119	205	unknown	6.66382	22.4623	-1.75309	1.1414e-29	6.70846e-28	down
TR97770	606	ras-related protein Rab7-like isoform X1	1.18293	7.67566	-2.69793	6.50345e-50	6.59507e-48	down
TR158891	871	subtilisin-like protease SBT1.7	6.91031	1.87537	1.88157	5.61e-42	4.72806e-40	up
TR96687	646	unknown	3.20342	8.18773	-1.35385	1.08544e-23	5.07072e-22	down
TR86417	257	unknown	1.73675	21.852	-3.65331	2.83011e-78	4.66356e-76	down
TR236793	205	unknown	60.2383	17.0744	1.81885	1.63829e-80	2.78311e-78	up
TR222364	971	unknown	0.933278	5.51133	-2.56202	3.98313e-54	4.37863e-52	down
TR363665	296	unknown	0.639723	9.56526	-3.90228	3.72091e-42	3.14883e-40	down
TR91335	389	hypothetical protein ALO51_101361	59.0744	166.924	-1.49859	0	0	down
TR45995	228	unknown	11.6866	1.9787	2.56223	8.15962e-28	4.4963e-26	up
TR145983	1276	unknown	7.25038	2.69438	1.42811	1.96793e-43	1.71792e-41	up
TR98776	382	unknown	62.3876	30.5432	1.03041	6.92994e-66	9.29084e-64	up
TR302057	367	subtilisin-like protease SBT1.2	6.96548	1.99227	1.80581	7.76137e-18	2.69111e-16	up
TR461755	413	Transmembrane and coiled-coil domain-containing protein 4	5.66567	1.6197	1.80652	1.8245e-16	5.84062e-15	up
TR562157	288	hypothetical protein AGDE_05914	11.1304	5.50966	1.01447	5.38206e-10	1.03222e-08	up
TR275674	975	hypothetical protein FOYG_06807	1.56758	10.4669	-2.73922	5.34083e-109	1.22555e-106	down
TR181058	1577	transcription factor PIF1 isoform X1	2.94183	8.79934	-1.58068	2.34192e-74	3.60539e-72	down
TR186675	1210	Putative F-box protein	7.28816	3.56132	1.03314	1.44023e-25	7.28376e-24	up
TR134196	2109	Globulin-1 S allele	290.123	2826.42	-3.28424	0	0	down
TR412433	493	unknown	19.8631	4.89105	2.02188	1.07125e-73	1.6291e-71	up
TR171768	367	scopoletin glucosyltransferase-like, partial	3.75915	11.5297	-1.61688	1.30834e-24	6.35849e-23	down
TR503122	233	unknown	15.6734	3.20481	2.29001	3.99462e-33	2.65166e-31	up
TR97704	704	polygalacturonase inhibitor 1 precursor	239.33	3.07156	6.28388	0	0	up
TR193938	679	hypothetical protein KK1_021856	2.07166	7.05664	-1.76819	3.74136e-31	2.32005e-29	down
TR443013	404	unknown	2.34354	6.46911	-1.46488	7.10462e-14	1.91597e-12	down
TR264385	227	unknown	0.953344	5.82519	-2.61124	7.15788e-15	2.07108e-13	down
TR276521	499	unknown	5.77344	1.62114	1.83243	2.83715e-20	1.12289e-18	up
TR245299	1427	phosphoserine phosphatase, chloroplastic	9.06128	4.44788	1.0266	2.39944e-36	1.74619e-34	up
TR276840	382	70 kDa heat shock protein	110.223	20.4843	2.42783	0	0	up
TR147530	1916	purine-uracil permease NCS1-like	7.65225	1.85121	2.04741	3.75058e-111	8.77745e-109	up
TR271821	386	unknown	27.1913	11.9295	1.18861	2.42856e-37	1.81251e-35	up
TR482549	374	unknown	7.95622	54.9475	-2.7879	1.95854e-221	9.39654e-219	down
TR216033	277	unknown	10.7423	41.2224	-1.94012	3.3393e-81	5.70805e-79	down
TR220685	240	unknown	10.3132	4.14845	1.31385	1.98276e-11	4.3796e-10	up
TR107808	782	unknown	1.59124	17.0288	-3.41975	6.85965e-174	2.51292e-171	down
TR457767	237	unknown	5.3075	10.765	-1.02024	2.63896e-08	4.13207e-07	down
TR181899	311	actin, partial	0.0869812	7.25311	-6.38175	3.31599e-38	2.52817e-36	down
TR245307	370	trans-resveratrol di-O-methyltransferase-like	16.3038	7.82038	1.0599	1.07434e-18	3.92121e-17	up
TR358092	324	unknown	5.25994	1.77653	1.56598	2.15364e-10	4.28954e-09	up
TR207946	1163	unknown	3.65179	7.33023	-1.00526	9.44725e-24	4.42588e-22	down
TR353437	215	unknown	26.485	7.16331	1.88647	6.10126e-40	4.89103e-38	up
TR240146	344	hypothetical protein F947_00014, partial	28.5846	59.1968	-1.05028	2.63926e-58	3.15459e-56	down
TR195584	3349	ATP-dependent RNA helicase DED1, partial	0.133277	10.735	-6.33175	0	0	down
TR409531	317	unknown	1.7067	9.47142	-2.47237	5.72509e-30	3.39832e-28	down
TR246364	263	unknown	5.29709	2.12943	1.31473	4.78897e-07	6.22516e-06	up
TR156438	371	uncharacterized protein LOC103707792	15.5672	0.545113	4.83581	3.0237e-93	6.01421e-91	up
TR483702	246	unknown	0.769748	8.97987	-3.54424	3.51336e-31	2.18097e-29	down
TR215061	1415	unknown	5.27641	0.0219882	7.90668	8.53965e-111	1.98388e-108	up
TR285355	221	unknown	5.26334	2.25255	1.22442	1.34931e-05	0.00013372	up
TR103266	292	unknown	2.77923	7.88489	-1.50441	7.69088e-13	1.91923e-11	down
TR36731	367	unknown	114.396	34.9283	1.71157	2.39342e-247	1.30302e-244	up
TR115475	448	unknown	8.33272	3.29885	1.33682	6.9521e-17	2.27826e-15	up
TR158925	1607	unknown	2.93741	7.93807	-1.43424	1.39339e-59	1.70756e-57	down
TR183717	598	unknown	4.22957	11.3944	-1.42974	1.7076e-32	1.10896e-30	down
TR744	297	unknown	8.24286	18.8566	-1.19385	7.95405e-21	3.24464e-19	down
TR291341	2756	UDP-glucuronic acid decarboxylase 2-like	6.91002	2.99731	1.20502	1.00836e-67	1.39782e-65	up
TR609223	262	unknown	1.7036	7.83772	-2.20184	1.66268e-18	6.00291e-17	down
TR153153	316	unknown	4.70827	14.3259	-1.60536	5.80462e-26	2.97985e-24	down
TR291603	843	uncharacterized protein LOC105042397	7.39654	35.45	-2.26086	6.76619e-254	3.81466e-251	down
TR170571	646	unknown	7.91434	17.724	-1.16316	2.91622e-39	2.29361e-37	down
TR512632	234	unknown	3.12129	7.11352	-1.18842	3.68386e-07	4.89903e-06	down
TR202635	551	unknown	8.64065	0.282335	4.93566	1.12528e-77	1.83811e-75	up
TR209572	218	Fructose-bisphosphate aldolase cytoplasmic isozyme	7.87957	39.4626	-2.3243	5.83048e-77	9.42678e-75	down
TR114223	1008	Os02g0606400, partial	17.8328	6.77518	1.3962	5.75362e-80	9.68631e-78	up
TR253298	377	hypothetical protein ACMD2_15512	29.3473	5.57069	2.3973	5.03161e-102	1.09601e-99	up
TR291258	413	unknown	1.60473	5.65013	-1.81595	1.56784e-16	5.0374e-15	down
TR257529	1790	hypothetical protein B7494_g1855	0.0453371	5.623	-6.9545	7.80318e-160	2.65556e-157	down
TR193369	583	unknown	7.49358	0.0266838	8.13355	3.1589e-64	4.12896e-62	up
TR95494	869	unknown	11.1753	5.37055	1.05718	5.32079e-29	3.06048e-27	up
TR275986	1040	PREDICTED: stem-specific protein TSJT1	204.795	449.723	-1.13485	0	0	down
TR212287	927	unknown	5.93841	2.95359	1.00761	6.001e-16	1.86218e-14	up
TR96876	684	uncharacterized protein A4U43_C06F4630	30.037	12.0087	1.32267	4.82033e-84	8.54442e-82	up
TR211863	304	unknown	0.489412	5.62906	-3.52377	2.00901e-24	9.69908e-23	down
TR249916	665	unknown	5.12548	2.1756	1.23628	6.08034e-14	1.6467e-12	up
TR239778	238	unknown	13.7529	5.81741	1.24128	1.59135e-13	4.18448e-12	up
TR204053	1252	putative calcium-binding protein CML10	9.96052	4.0507	1.29805	2.63502e-50	2.69468e-48	up
TR488142	313	ATP-dependent Clp protease ATP-binding subunit ClpB	9.2043	28.1312	-1.61179	3.65247e-49	3.63505e-47	down
TR359589	388	unknown	25.831	1.92454	3.74652	1.17713e-140	3.55143e-138	up
TR602773	257	unknown	10.9468	3.20819	1.77067	5.40685e-19	2.00009e-17	up
TR265888	1452	furostanol glycoside 26-O-beta-glucosidase-like isoform X2	7.11676	2.87134	1.30949	1.54389e-42	1.31761e-40	up
TR191585	498	unknown	7.87634	0.0156192	8.97806	9.11674e-53	9.77683e-51	up
TR297242	476	hypothetical protein L207DRAFT_293375	0.0284151	6.69983	-7.88132	1.69115e-48	1.65471e-46	down
TR188497	330	unknown	0.0204933	6.74123	-8.36172	8.06116e-33	5.2855e-31	down
TR154417	1315	hypothetical protein M430DRAFT_24619	0.0308568	7.58314	-7.94106	7.66093e-147	2.40828e-144	down
TR234388	300	unknown	5.13972	11.3045	-1.13714	2.44504e-12	5.85373e-11	down
TR189683	533	unknown	3.60343	7.23838	-1.00629	1.33538e-11	2.98792e-10	down
TR217017	301	unknown	5.07771	0.981983	2.37041	2.41119e-15	7.21257e-14	up
TR193828	2254	protein NRT1/ PTR FAMILY 5.2	6.0487	14.9907	-1.30937	7.0833e-135	2.03998e-132	down
TR454798	406	conserved hypothetical protein	108.704	241.665	-1.1526	0	0	down
TR589231	240	hypothetical protein HELRODRAFT_185642	0.0281783	7.6487	-8.08449	4.02595e-28	2.24488e-26	down
TR714159	581	Hsp20/alpha crystallin family protein	7.1469	0.0133878	9.06025	3.3329e-55	3.76941e-53	up
TR74829	4328	Retrovirus-related Pol polyprotein from transposon TNT 1-94	7.2253	1.74689	2.04827	6.75522e-235	3.44128e-232	up
TR178867	371	unknown	3.46342	11.9925	-1.79186	1.48148e-29	8.67881e-28	down
TR147604	501	LOW QUALITY PROTEIN: putative disease resistance RPP13-like protein 3	7.82917	1.98728	1.97806	9.3295e-30	5.49903e-28	up
TR234968	249	unknown	2.44438	5.43547	-1.15294	7.62774e-06	7.96328e-05	down
TR273495	338	subtilisin-like protease SBT1.7	9.48391	1.84103	2.36497	2.30616e-30	1.38627e-28	up
TR291705	1953	CBL-interacting protein kinase 6	16.5243	6.93798	1.252	2.31546e-120	5.88324e-118	up
TR270882	370	unknown	6.5069	2.06021	1.65918	3.59081e-15	1.06053e-13	up
TR193840	2202	hypothetical protein AQUCO_03500122v1	7.40774	17.0685	-1.20424	1.16506e-131	3.26856e-129	down
TR46767	446	subtilisin-like protease SBT1.7	14.6476	3.80197	1.94585	2.03917e-47	1.94761e-45	up
TR219119	234	hypothetical protein TRIATDRAFT_55202, partial	2.77448	22.9361	-3.04733	1.51785e-64	1.99409e-62	down
TR272639	514	unknown	2.97352	12.1972	-2.0363	2.91108e-48	2.83356e-46	down
TR100145	1273	unknown	34.818	10.8274	1.68515	2.1531e-255	1.22562e-252	up
TR177471	268	unknown	6.56091	2.26385	1.53512	2.06048e-10	4.13335e-09	up
TR201582	703	unknown	52.717	24.541	1.10307	4.26955e-113	1.02005e-110	up
TR141161	2257	cyclin-P3-1	8.04223	3.41875	1.23413	4.81413e-67	6.59363e-65	up
TR453555	489	hypothetical protein CHT98_33420, partial	98.0535	254.729	-1.37732	0	0	down
TR255757	643	transcription factor bHLH94-like	5.5112	1.66938	1.72305	1.07613e-22	4.79695e-21	up
TR148321	313	unknown	24.3287	6.26243	1.95787	2.07384e-55	2.35514e-53	up
TR87049	804	probable methyltransferase PMT23	5.55154	2.30254	1.26966	1.77233e-18	6.39095e-17	up
TR253161	618	unknown	1.8822	5.28625	-1.48983	2.34413e-17	7.89729e-16	down
TR171475	1003	unknown	10.9769	4.48243	1.29211	2.56813e-44	2.29139e-42	up
TR94127	218	unknown	6.39052	20.0524	-1.64977	4.58153e-26	2.36493e-24	down
TR84489	386	unknown	4.6954	12.131	-1.36938	1.67948e-21	7.07365e-20	down
TR276305	2205	G-type lectin S-receptor-like serine/threonine-protein kinase At1g34300	8.41591	3.85213	1.12746	1.42989e-59	1.75177e-57	up
TR187419	471	unknown	20.1017	7.03519	1.51466	2.57833e-48	2.51382e-46	up
TR492232	350	unknown	8.92688	4.22253	1.08005	1.11202e-10	2.2862e-09	up
TR78106	1206	crocetin glucosyltransferase 2-like	5.01321	23.5672	-2.23297	5.65326e-238	2.93063e-235	down
TR176544	281	unknown	1.34774	9.96513	-2.88634	7.84108e-33	5.14407e-31	down
TR138196	242	unknown	4.8625	10.2854	-1.08083	8.3546e-09	1.39094e-07	down
TR246561	1939	UDP-glycosyltransferase 88A1	27.6441	11.4649	1.26974	6.04694e-203	2.58248e-200	up
TR446089	303	unknown	15.1772	5.90435	1.36206	5.50899e-21	2.26518e-19	up
TR191136	591	unknown	5.88168	0.0131613	8.80378	6.21396e-48	6.01863e-46	up
TR115007	280	dolichyldiphosphatase	48.209	19.0569	1.33899	7.00463e-57	8.18017e-55	up
TR266791	229	unknown	1.06315	5.29878	-2.31732	3.37943e-12	7.97473e-11	down
TR249183	254	TOM1-like protein 2	12.6736	2.02114	2.64858	2.00479e-34	1.38026e-32	up
TR289571	302	unknown	21.8111	8.65405	1.33362	1.78679e-28	1.0075e-26	up
TR172497	755	hypothetical protein V494_03638	0.0179147	8.90131	-8.95673	2.55088e-89	4.86704e-87	down
TR280400	213	unknown	2.98452	12.2701	-2.03957	3.91737e-21	1.62077e-19	down
TR291356	268	unknown	3.22999	6.84958	-1.08449	7.00793e-07	8.89973e-06	down
TR136903	265	unknown	1.88848	5.2834	-1.48424	3.14859e-08	4.87972e-07	down
TR167557	354	unknown	4.01182	8.74514	-1.12422	3.29094e-11	7.10727e-10	down
TR281599	212	unknown	6.57139	1.68775	1.96109	1.89365e-11	4.18792e-10	up
TR240528	505	unknown	1.74091	5.51415	-1.66329	2.30695e-17	7.77839e-16	down
TR212324	495	putative histone h2b	6.01136	2.35707	1.3507	5.81168e-14	1.57939e-12	up
TR133507	437	unknown	6.5616	0.60518	3.43861	4.61329e-39	3.61386e-37	up
TR9356	261	unknown	2.79839	6.79487	-1.27985	2.64877e-08	4.14672e-07	down
TR470909	224	eukaryotic peptide chain release factor subunit 1-3	8.33272	85.145	-3.35306	3.54327e-244	1.89892e-241	down
TR188499	2856	probable pectinesterase/pectinesterase inhibitor 34	25.5404	10.4256	1.29265	4.01921e-283	2.58009e-280	up
TR183265	274	unknown	0.0246817	5.67762	-7.8457	1.33961e-24	6.50394e-23	down
TR581015	249	unknown	2.44438	5.43547	-1.15294	7.62774e-06	7.96328e-05	down
TR189778	413	unknown	15.9818	4.48243	1.83407	2.31857e-44	2.06916e-42	up
TR120929	753	unknown	6.84361	2.39651	1.51382	4.71042e-27	2.52672e-25	up
TR171543	1189	unknown	2.19549	6.03165	-1.45801	4.45798e-35	3.13683e-33	down
TR596220	282	unknown	2.11037	7.11635	-1.75364	8.04874e-14	2.16379e-12	down
TR131032	2479	Calreticulin like, partial	29.5118	7.25435	2.02438	0	0	up
TR395709	255	unknown	0.636497	5.00254	-2.97443	2.9555e-16	9.35331e-15	down
TR115176	1185	trans-resveratrol di-O-methyltransferase-like	130.348	49.8864	1.38565	0	0	up
TR164139	209	unknown	1.81204	5.13594	-1.50301	1.0085e-06	1.23821e-05	down
TR418910	233	unknown	0.986844	5.74195	-2.54065	1.26375e-14	3.59847e-13	down
TR275077	944	conserved hypothetical protein	13.8838	33.3216	-1.26306	5.7803e-119	1.45168e-116	down
TR247256	482	unknown	6.95921	20.8175	-1.5808	2.78999e-54	3.07852e-52	down
TR202580	231	putative cinnamyl alcohol dehydrogenase 3	44.4997	3.50194	3.66757	4.63166e-142	1.41604e-139	up
TR98205	286	unknown	3.12129	8.81183	-1.4973	7.92066e-14	2.13047e-12	down
TR99462	594	unknown	31.1726	7.80453	1.99789	1.53854e-135	4.45899e-133	up
TR597061	245	unknown	7.01121	3.42882	1.03195	4.0577e-06	4.48459e-05	up
TR92583	2496	pathogenesis-related protein 1-like	605.925	1594.94	-1.39629	0	0	down
TR78647	5342	theanine synthetase	4.81573	11.0545	-1.19881	3.00435e-204	1.2938e-201	down
TR471144	225	unnamed protein product	7.45409	2.69649	1.46695	1.93542e-09	3.49533e-08	up
TR130601	555	unknown	44.3297	14.8279	1.57996	2.92233e-130	8.14861e-128	up
TR78562	1095	dirigent protein 21-like	28.0023	60.5361	-1.11225	2.23501e-203	9.56496e-201	down
TR98425	380	dirigent-like protein pDIR17	26.446	7.7374	1.77313	1.16054e-63	1.50785e-61	up
TR78962	527	unknown	2.07888	9.71185	-2.22394	3.42595e-44	3.04753e-42	down
TR9208	218	unknown	2.85402	8.49195	-1.5731	3.13481e-11	6.79358e-10	down
TR155725	520	unknown	15.6324	3.38059	2.2092	1.40572e-68	1.97927e-66	up
TR263166	212	unknown	260.431	90.3315	1.5276	6.3348e-276	3.91413e-273	up
TR85726	733	hypothetical protein B296_00023072	5.05594	2.35579	1.10177	9.32913e-13	2.30903e-11	up
TR246027	218	unknown	3.59855	9.77645	-1.4419	2.38036e-11	5.20703e-10	down
TR134098	224	unknown	3.80407	10.0007	-1.39449	2.41303e-11	5.2757e-10	down
TR369301	201	unknown	4.77769	10.6033	-1.15013	2.08137e-08	3.31613e-07	down
TR613251	305	unknown	2.17296	5.35558	-1.30138	6.34869e-08	9.45079e-07	down
TR95344	236	unknown	8.36751	1.77979	2.23309	3.84953e-18	1.35992e-16	up
TR289295	238	unknown	2.72785	7.25543	-1.4113	3.27871e-09	5.76086e-08	down
TR280564	1670	Os04g0559750, partial	142.456	41.2392	1.78843	0	0	up
TR181572	695	E3 ubiquitin-protein ligase ORTHRUS 2-like	5.274	2.0593	1.35674	5.9504e-17	1.95668e-15	up
TR249972	372	unknown	38.686	156.278	-2.01423	0	0	down
TR269992	657	unknown	1.21462	5.04349	-2.05391	1.38161e-26	7.26269e-25	down
TR88145	2697	PREDICTED: protein CHUP1, chloroplastic-like	16.7101	34.9146	-1.06311	8.38999e-268	5.03308e-265	down
TR422221	255	unknown	2.8112	10.9202	-1.95774	2.50555e-21	1.04631e-19	down
TR224799	218	unknown	2.5438	5.42343	-1.09222	6.21419e-05	0.00052952	down
TR427371	265	unknown	15.1078	30.2328	-1.00082	2.88477e-22	1.26276e-20	down
TR96825	2283	heat shock protein SSB1	0.669465	14.7185	-4.45848	0	0	down
TR121694	585	unknown	24.5772	69.0078	-1.48944	5.64239e-195	2.3138e-192	down
TR163506	209	unnamed protein product, partial	47.6954	110.758	-1.21548	5.12818e-83	8.9553e-81	down
TR584500	235	unknown	3.97134	14.7623	-1.89422	4.06131e-25	2.01659e-23	down
TR182695	1777	venom phosphodiesterase 2-like, partial	7.37551	3.41424	1.11118	1.19317e-41	9.97435e-40	up
TR308966	211	unknown	9.80764	21.971	-1.16363	7.1727e-17	2.3457e-15	down
TR40759	307	unknown	10.4856	1.82424	2.52305	1.02411e-32	6.6909e-31	up
TR357404	668	unknown	0.0202479	5.58923	-8.10874	2.7509e-55	3.11589e-53	down
TR183214	969	protein CREG1 isoform X2	26.0043	7.06392	1.88021	1.21423e-169	4.37425e-167	up
TR92898	263	hypothetical protein	76.1135	176.861	-1.21639	4.98427e-165	1.75568e-162	down
TR201978	243	mannose-6-phosphate isomerase 2 isoform X1	2.00379	5.88977	-1.55548	7.01049e-09	1.18042e-07	down
TR252410	280	unknown	4.20259	75.7277	-4.17147	0	0	down
TR259489	262	hypothetical protein BCR33DRAFT_672880, partial	5.26568	45.4825	-3.11062	1.1549e-143	3.55727e-141	down
TR199270	847	unknown	4.56708	13.2425	-1.53583	4.82102e-58	5.73244e-56	down
TR1557	279	unknown	7.56268	22.638	-1.58178	7.61178e-35	5.30976e-33	down
TR342722	219	putative RNA-binding protein	7.10247	2.27312	1.64365	3.33821e-10	6.54905e-09	up
TR39305	201	unknown	5.31602	2.39929	1.14774	7.42746e-05	0.000612331	up
TR488202	849	unknown	5.86267	2.58362	1.18217	2.02975e-18	7.29748e-17	up
TR221126	391	uncharacterized protein LOC105040518	15.6703	40.3837	-1.36574	3.3055e-68	4.62731e-66	down
TR82861	352	unknown	11.6812	2.07717	2.49149	9.38602e-41	7.64772e-39	up
TR615337	481	unknown	32.647	10.6406	1.61736	1.15906e-86	2.12489e-84	up
TR144653	269	unknown	18.7548	6.82412	1.45854	3.49816e-25	1.74137e-23	up
TR287701	554	unknown	5.95711	35.859	-2.58965	4.66509e-198	1.94202e-195	down
TR222744	1120	unknown	8.47763	3.66693	1.20909	7.92426e-35	5.52586e-33	up
TR107766	619	unknown	59.1279	15.4813	1.93331	1.0429e-254	5.91204e-252	up
TR231431	2331	Nicotinate phosphoribosyltransferase-related	19.9605	40.7637	-1.03014	9.69568e-257	5.54207e-254	down
TR88417	791	uncharacterized protein LOC105058883	15.3552	7.3555	1.06183	4.28785e-36	3.10023e-34	up
TR140649	2616	unknown	10.9042	4.35896	1.32283	5.85567e-116	1.43476e-113	up
TR201585	400	hypothetical protein XENTR_v90009615mg	180.025	88.0897	1.03115	2.17277e-195	8.95455e-193	up
TR187232	218	unknown	3.47446	7.06473	-1.02385	1.45475e-05	0.000142858	down
TR247315	676	uncharacterized protein LOC109841719	16.987	3.63603	2.224	7.0906e-97	1.45674e-94	up
TR226476	235	unknown	17.094	0.264795	6.01247	3.20836e-67	4.40601e-65	up
TR306743	251	alpha tubulin, partial	953.795	147.138	2.69651	0	0	up
TR246058	1961	unknown	0.37935	13.2085	-5.12179	0	0	down
TR168480	1727	probable serine/threonine-protein kinase At1g01540	5.67024	2.30603	1.298	7.0584e-40	5.65392e-38	up
TR285385	1775	unknown	3.3452	6.7573	-1.01435	3.28855e-33	2.18808e-31	down
TR139685	1880	gibberellin 20 oxidase 1-D-like	5.22317	1.74599	1.58088	3.66285e-53	3.95793e-51	up
TR254185	209	unknown	2.58863	6.55018	-1.33935	4.13649e-07	5.46509e-06	down
TR81068	325	unknown	5.07729	2.4412	1.05647	4.13508e-06	4.56729e-05	up
TR88300	1039	unknown	2.26511	15.8112	-2.8033	1.97824e-178	7.39148e-176	down
TR189905	429	unknown	2.55378	7.07122	-1.46933	6.3029e-16	1.95454e-14	down
TR153886	952	F-box protein SKIP19-like	21.3113	57.7166	-1.43737	4.90633e-251	2.72143e-248	down
TR674957	539	hypothetical protein K441DRAFT_671410	0.401501	230.06	-9.16239	0	0	down
TR148450	800	uncharacterized protein LOC104583303	10.8374	3.77249	1.52242	1.02851e-44	9.27922e-43	up
TR214588	226	unknown	2.87269	5.98863	-1.05983	2.90402e-05	0.000267213	down
TR174375	899	unknown	7.77833	2.07653	1.90529	2.81292e-49	2.80492e-47	up
TR112553	495	unknown	2.43187	6.22267	-1.35547	1.80494e-14	5.09215e-13	down
TR229381	1059	hypothetical protein NCAST_03_00002, partial	58.598	153.363	-1.38803	0	0	down
TR191129	2669	unknown	3.59803	8.49235	-1.23895	9.36009e-84	1.65134e-81	down
TR624439	217	unknown	29.108	127.321	-2.12898	3.51199e-218	1.6485e-215	down
TR197555	295	unknown	1490.75	208.723	2.83637	0	0	up
TR87302	410	unknown	6.103	0.493261	3.6291	1.06791e-35	7.63952e-34	up
TR236862	222	unknown	5.11778	1.26135	2.02055	6.2899e-10	1.19833e-08	up
TR103200	264	unknown	1.0759	5.89268	-2.45338	3.63689e-16	1.14443e-14	down
TR223093	538	unknown	98.7517	17.0603	2.53316	0	0	up
TR223021	227	PREDICTED: extracellular ribonuclease LE	58.2136	24.5343	1.24655	4.68853e-50	4.76749e-48	up
TR171744	2026	hypothetical protein GW17_00054113	46.6452	17.2306	1.43676	0	0	up
TR89524	480	unknown	5.88926	2.0094	1.55132	4.57572e-16	1.43105e-14	up
TR90810	2067	protein trichome birefringence-like 36	11.9355	4.41789	1.43383	2.01458e-113	4.84681e-111	up
TR381389	313	unknown	4.88303	10.1889	-1.06115	1.32488e-10	2.69517e-09	down
TR88389	1607	uncharacterized protein LOC109839915	16.6313	7.62829	1.12447	1.26659e-84	2.25971e-82	up
TR275448	505	unknown	3.02651	6.43831	-1.08903	3.47249e-11	7.48835e-10	down
TR241717	2141	L-galactono-1,4-lactone dehydrogenase 2, mitochondrial	19.8998	9.44591	1.075	1.72248e-124	4.53594e-122	up
TR616941	991	unknown	0.0136484	5.07044	-8.53724	1.4253e-70	2.07197e-68	down
TR683648	1633	hypothetical protein BP5796_11604	0.024848	10.5172	-8.72541	1.88227e-231	9.4028e-229	down
TR149369	1056	PREDICTED: aquaporin TIP3-1-like	72.4566	503.191	-2.79592	0	0	down
TR187960	469	unknown	5.50828	2.55408	1.1088	2.0722e-09	3.71404e-08	up
TR108016	1621	protein ECERIFERUM 26-like	20.5178	9.06913	1.17784	9.07541e-113	2.16197e-110	up
TR294032	266	protein disulfide-isomerase 5-4-like isoform X2	2.84749	8.18773	-1.52377	1.97491e-12	4.75929e-11	down
TR90712	802	60S ribosomal protein L18-like	0.185513	5.81921	-4.97123	2.4912e-76	3.97324e-74	down
TR79732	339	unknown	2.75299	14.7766	-2.42424	8.50906e-48	8.21264e-46	down
TR238036	364	unknown	4.12456	10.2999	-1.32032	1.16922e-16	3.7832e-15	down
TR499962	363	unknown	10.3584	4.62843	1.16221	6.02845e-14	1.63323e-12	up
TR246465	1444	hypothetical protein BN1708_000269	0.262269	12.9064	-5.6209	5.46322e-305	3.7277e-302	down
TR284088	992	unknown	20.711	10.3345	1.00293	1.20668e-54	1.34406e-52	up
TR140971	1970	uncharacterized acetyltransferase At3g50280-like	9.6876	2.55066	1.92527	4.53845e-133	1.29083e-130	up
TR245516	900	PREDICTED: dirigent protein 22-like	2.28432	20.0681	-3.13507	3.11286e-218	1.46282e-215	down
TR291636	289	unknown	11.3727	52.7528	-2.21367	2.96128e-127	8.01324e-125	down
TR111021	1387	mitogen-activated protein kinase kinase 9-like	6.34834	3.01712	1.07321	4.589e-27	2.46224e-25	up
TR199222	2013	cytochrome P450 94C1	8.56687	3.97225	1.10881	4.6073e-54	5.05803e-52	up
TR297513	361	unknown	2.17308	6.80874	-1.64764	2.55514e-15	7.6136e-14	down
TR163432	284	unknown	2.28601	6.6828	-1.54762	3.06029e-11	6.63802e-10	down
TR171508	919	unknown	7.59433	2.6746	1.5056	9.04539e-36	6.48544e-34	up
TR172922	544	unknown	0.149179	13.8409	-6.53575	1.43599e-122	3.73615e-120	down
TR166924	266	unknown	4.62717	15.6736	-1.76014	3.67388e-27	1.97766e-25	down
TR22049	221	unknown	2.32566	7.67275	-1.7221	1.20525e-11	2.7177e-10	down
TR290214	374	unknown	8.60718	20.5897	-1.25831	2.63869e-30	1.58293e-28	down
TR596601	403	unknown	1.14112	5.40431	-2.24367	5.94257e-20	2.31231e-18	down
TR153758	460	unknown	5.9983	1.21748	2.30066	1.44308e-25	7.29731e-24	up
TR545019	661	Rhodanese-like protein, partial	0.0102311	6.91931	-9.40152	4.52108e-58	5.38123e-56	down
TR121650	1396	unknown	2.90664	6.28508	-1.11258	1.69254e-28	9.55007e-27	down
TR106098	827	PREDICTED: 2-alkenal reductase (NADP(+)-dependent)-like	9.45318	1.95634	2.27264	2.75222e-68	3.85671e-66	up
TR110793	253	unknown	2.19189	7.00973	-1.67718	1.00873e-11	2.2879e-10	down
TR124025	419	unknown	6.10103	3.00738	1.02055	2.53682e-08	3.97917e-07	up
TR191329	1193	unknown	9.36473	4.68135	1.00031	2.21792e-30	1.33459e-28	up
TR207292	248	unknown	13.1983	6.52377	1.01658	3.31238e-10	6.49961e-09	up
TR62100	485	unknown	1.17129	6.41513	-2.45338	9.76239e-31	5.9596e-29	down
TR147724	415	40S ribosomal protein S2-4	2.73771	6.82245	-1.31732	6.56414e-13	1.64613e-11	down
TR52833	253	unknown	5.18569	2.2136	1.22814	3.60465e-06	4.00958e-05	up
TR576087	225	unknown	7.99511	20.9497	-1.38974	4.34314e-22	1.88531e-20	down
TR489968	501	hypothetical protein NEMVEDRAFT_v1g226054	3.86059	9.00486	-1.22188	1.16171e-17	3.98542e-16	down
TR401291	529	unknown	1.73864	6.29325	-1.85585	1.48374e-23	6.88146e-22	down
TR444720	277	unknown	12.5002	3.31352	1.91551	1.99342e-25	1.00316e-23	up
TR393139	351	unknown	3.54516	11.5678	-1.70619	1.95536e-25	9.84427e-24	down
TR139775	1666	protein PMR5	6.18636	1.94225	1.67136	3.39638e-60	4.20341e-58	up
TR231303	326	unknown	6.38938	2.86319	1.15805	2.52272e-08	3.95736e-07	up
TR201404	293	unknown	21.0039	7.16775	1.55106	4.37395e-33	2.8953e-31	up
TR292313	455	unknown	2.94293	6.15429	-1.06434	1.59342e-09	2.90088e-08	down
TR201785	379	unknown	5.4245	16.3366	-1.59054	1.87574e-34	1.29249e-32	down
TR230561	591	unknown	1.67067	5.3435	-1.67736	1.06798e-19	4.10463e-18	down
TR76593	1123	hypothetical protein WR25_23887	5.70892	0.0138528	8.6869	4.89564e-88	9.14604e-86	up
TR330365	217	unknown	11.5933	3.5128	1.7226	1.46269e-16	4.7069e-15	up
TR105777	3036	leucine-rich repeat extensin-like protein 4 isoform X1	44.2833	20.773	1.09205	0	0	up
TR124012	316	PREDICTED: uncharacterized protein LOC109241313	2.69655	5.46453	-1.01898	4.81461e-06	5.2553e-05	down
TR124077	836	unknown	7.9762	1.0979	2.86096	4.36075e-75	6.78179e-73	up
TR195000	315	cytochrome P450 89A2	20.0951	9.18585	1.12936	1.73991e-21	7.3244e-20	up
TR237102	560	unknown	17.1485	0.333357	5.68487	3.03859e-158	1.02394e-155	up
TR453182	220	unknown	5.34875	13.0818	-1.29028	9.90619e-13	2.44671e-11	down
TR197928	210	unknown	21.8341	7.77834	1.48905	1.0494e-23	4.90565e-22	up
TR185125	628	hypothetical protein HELRODRAFT_185715	0.0107688	5.57365	-9.01563	4.56086e-47	4.31507e-45	down
TR194840	356	unknown	2.54554	24.8645	-3.28804	1.4589e-112	3.46142e-110	down
TR362122	232	unknown	4.19759	13.3439	-1.66854	3.29704e-19	1.23414e-17	down
TR114323	2406	PREDICTED: B3 domain-containing protein VP1-like	12.6261	31.5724	-1.32225	3.49185e-305	2.38653e-302	down
TR278982	449	unknown	11.2964	33.5733	-1.57145	6.0316e-80	1.01502e-77	down
TR110860	949	unknown	5.10237	2.52448	1.01518	2.28021e-14	6.37539e-13	up
TR234317	1778	cytochrome P450 71A1	3.9177	7.88333	-1.0088	3.44621e-38	2.62575e-36	down
TR41451	259	protein OS-9 homolog	1.77556	7.56811	-2.09166	1.00533e-16	3.26482e-15	down
TR296202	496	hypothetical protein K441DRAFT_93587	6.2174	39.4249	-2.66472	4.33896e-201	1.8435e-198	down
TR239820	475	Serine/threonine-protein kinase	40.6621	89.1807	-1.13305	1.33555e-134	3.83832e-132	down
TR121353	1390	elongation factor-1a	0.457339	13.7996	-4.91521	1.59362e-306	1.0928e-303	down
TR274516	244	major allergen Pru ar 1-like	1415.08	4601.53	-1.70122	0	0	down
TR170853	1393	hypothetical protein C4D60_Mb07t08520	11.9429	2.80311	2.09105	2.96308e-129	8.20671e-127	up
TR340434	226	unknown	2.81284	6.19514	-1.13911	6.54158e-06	6.90269e-05	down
TR584492	682	unknown	8.72617	3.53561	1.30339	4.83097e-25	2.39212e-23	up
TR279734	1587	U-box domain-containing protein 21-like	7.15909	3.36228	1.09034	2.73221e-35	1.9334e-33	up
TR189718	273	unknown	15.3092	6.78112	1.1748	1.42473e-15	4.32791e-14	up
TR167068	974	unknown	2.29129	9.24776	-2.01294	1.47781e-67	2.03967e-65	down
TR194798	4272	hypothetical protein CAPTEDRAFT_220779	0.0569898	8.27723	-7.1823	0	0	down
TR457836	347	unknown	2.65054	6.00748	-1.18047	1.51557e-08	2.44741e-07	down
TR105745	336	unknown	13.8476	6.43565	1.10548	1.03988e-15	3.18137e-14	up
TR181488	622	unknown	58.5818	17.6826	1.72812	7.50336e-218	3.518e-215	up
TR182833	242	PREDICTED: uncharacterized protein LOC109237567	2.90632	5.97839	-1.04056	2.06027e-05	0.000194373	down
TR99935	995	Multiprotein-bridging factor 1	0.244684	6.16013	-4.65397	1.57381e-97	3.25606e-95	down
TR417440	375	leucine rich protein	3.21007	10.2882	-1.68031	9.13297e-24	4.2806e-22	down
TR177865	1132	unknown	88.1791	194.939	-1.14452	0	0	down
TR139071	841	Phosphoribosylglycinamide synthetase	7.3498	2.86716	1.35808	1.55851e-27	8.50167e-26	up
TR274384	251	uncharacterized protein LOC103714657 isoform X1	5.01147	1.30155	1.945	2.22336e-10	4.41889e-09	up
TR226187	679	hypothetical protein HELRODRAFT_156827	0.00995992	5.22375	-9.03473	1.46076e-47	1.40199e-45	down
TR285582	1094	unknown	3.80793	8.51778	-1.16147	3.36033e-32	2.16049e-30	down
TR571969	244	hypothetical protein B296_00040794	144.735	309.986	-1.09879	2.72764e-227	1.34304e-224	down
TR79042	1083	unknown	157.986	76.6486	1.04346	0	0	up
TR459682	321	uncharacterized protein LOC105052664	3.75008	12.3581	-1.72046	3.66721e-25	1.82376e-23	down
TR358118	218	unknown	0.248176	5.63751	-4.50563	1.13956e-20	4.60545e-19	down
TR216667	318	unknown	4.42346	10.0287	-1.18089	2.51633e-12	5.99445e-11	down
TR326557	202	unknown	2.47746	10.9359	-2.14214	3.56238e-19	1.33189e-17	down
TR117435	299	unknown	108.838	50.9364	1.09541	1.88136e-98	3.94783e-96	up
TR153863	2009	rhodanese-like domain-containing protein 4, chloroplastic	7.08258	2.84186	1.31744	1.98537e-58	2.37855e-56	up
TR285257	266	PREDICTED: uncharacterized protein LOC109244650	6.2543	0.584838	3.41874	2.92092e-23	1.33665e-21	up
TR364067	304	unknown	9.83273	1.38168	2.83117	2.71968e-34	1.86404e-32	up
TR311182	201	unknown	26.9838	11.9964	1.16949	1.2849e-19	4.90588e-18	up
TR241724	997	PREDICTED: cucumber peeling cupredoxin-like	7.82774	2.38733	1.71319	1.36949e-47	1.31593e-45	up
TR114448	201	unknown	5.71977	11.6869	-1.03086	7.26743e-08	1.0691e-06	down
TR206559	394	unknown	1.71644	6.00156	-1.80592	1.28978e-16	4.1573e-15	down
TR219216	1249	unknown	6.85483	15.046	-1.13419	7.25876e-61	9.04875e-59	down
TR187574	494	hypothetical protein C4D60_Mb03t04980	381.947	175.721	1.12008	0	0	up
TR173226	790	hypothetical protein BCR33DRAFT_273941, partial	10.2897	0.571068	4.1714	2.53387e-122	6.58431e-120	up
TR483077	431	unknown	5.11524	0.324849	3.97696	1.37803e-33	9.26159e-32	up
TR257333	377	unknown	56.4701	20.9623	1.42969	1.00121e-97	2.08082e-95	up
TR244684	2239	PREDICTED: receptor-like protein kinase FERONIA	45.5242	20.4481	1.15467	0	0	up
TR266808	375	unknown	16.2668	56.253	-1.79	3.03335e-133	8.63937e-131	down
TR61747	223	unknown	24.1398	10.0456	1.26485	7.70329e-22	3.30047e-20	up
TR392291	722	unknown	1.66728	5.32202	-1.67448	1.44015e-23	6.68306e-22	down
TR209116	2103	Uncharacterized protein AXF42_Ash018110	6.19359	1.36851	2.17817	6.94409e-107	1.56214e-104	up
TR226903	215	unknown	2.39057	5.28204	-1.14374	4.63521e-05	0.000404037	down
TR126035	379	unknown	3.10481	18.0605	-2.54026	4.34752e-68	6.06952e-66	down
TR434453	228	unknown	8.18653	19.5141	-1.25319	4.39633e-18	1.54752e-16	down
TR74599	1190	unknown	264.408	108.648	1.2831	0	0	up
TR143118	722	hypothetical protein AQUCO_01000358v1	11.4836	46.1745	-2.00752	6.7599e-244	3.61339e-241	down
TR188650	1181	hypothetical protein M569_10698	89.3306	9.35245	3.25574	0	0	up
TR160698	871	hypothetical protein B296_00013276	64.3357	28.1663	1.19165	4.1602e-192	1.68256e-189	up
TR104533	263	unknown	2.31426	27.0911	-3.5492	1.03533e-96	2.12387e-94	down
TR271102	2845	hypothetical protein C4D60_Mb05t06650	8.42436	2.78325	1.5978	5.37675e-129	1.47923e-126	up
TR186123	285	unknown	11.9595	5.07639	1.23628	6.08034e-14	1.6467e-12	up
TR563351	224	hypothetical protein B296_00051481	5.67591	12.8482	-1.17864	3.09519e-11	6.71158e-10	down
TR442545	345	unknown	13.604	31.3388	-1.20392	3.63837e-39	2.85612e-37	down
TR234269	2095	endoglucanase 24	24.3783	10.6558	1.19396	8.31232e-176	3.08068e-173	up
TR165892	1178	uncharacterized protein LOC103719094	15.2823	34.3884	-1.17006	1.67283e-135	4.84139e-133	down
TR395612	205	PREDICTED: 17.1 kDa class II heat shock protein-like	12.0081	60.6331	-2.3361	5.31181e-111	1.2403e-108	down
TR371826	251	unknown	2.26324	10.7843	-2.25247	1.61359e-24	7.81066e-23	down
TR230568	220	unknown	1.72144	5.2327	-1.60394	1.0938e-07	1.57481e-06	down
TR119124	488	unknown	17.5444	8.60718	1.0274	1.16886e-24	5.69002e-23	up
TR274506	462	BRCA1-A complex subunit BRE	22.6304	49.9699	-1.1428	3.10062e-75	4.83849e-73	down
TR116532	843	senescence-associated protein	456.291	992.638	-1.12131	0	0	down
TR263330	520	uncharacterized protein LOC112010917, partial	11.1066	22.5572	-1.02217	6.60184e-33	4.34006e-31	down
TR292359	2446	PREDICTED: uncharacterized protein LOC103985608	5.54073	1.74265	1.66879	2.10308e-78	3.46971e-76	up
TR294841	299	hypothetical protein C9925_02270, partial	6.51399	23.1529	-1.82958	2.72147e-46	2.5404e-44	down
TR241811	786	unknown	24.4527	78.5949	-1.68444	0	0	down
TR249570	292	unknown	12.5528	31.3265	-1.31937	2.82451e-38	2.15845e-36	down
TR563632	365	unknown	5.59551	2.72775	1.03656	4.5728e-07	5.95307e-06	up
TR476207	212	unknown	0.893198	5.21002	-2.54424	2.37561e-12	5.69197e-11	down
TR135707	4348	uncharacterized protein LOC105046322 isoform X1	7.98842	3.95357	1.01475	7.62077e-93	1.51068e-90	up
TR163503	887	hypothetical protein ALO86_101160	132.008	343.317	-1.37892	0	0	down
TR215135	1075	short-chain dehydrogenase reductase 3b-like	24.9625	5.6004	2.15616	2.39997e-215	1.10636e-212	up
TR188605	3254	villin-2-like	23.6053	11.0484	1.09527	1.32351e-229	6.54804e-227	up
TR267587	239	unknown	0.0282962	7.61561	-8.07221	6.26968e-28	3.46994e-26	down
TR297459	3104	phospholipase D alpha 1	13.6781	4.61087	1.56875	5.02063e-221	2.40317e-218	up
TR219204	3507	plasma membrane ATPase 1	2.2639	6.05499	-1.41931	1.9407e-96	3.97521e-94	down
TR245391	779	unknown	12.1713	0.419371	4.85911	4.77801e-152	1.55295e-149	up
TR76599	246	unknown	15.34	0.695624	4.46284	9.77918e-60	1.20162e-57	up
TR225456	1178	unknown	5.80979	1.41304	2.03968	1.2455e-52	1.33083e-50	up
TR444335	262	unknown	12.8545	2.01881	2.67069	3.03113e-36	2.20241e-34	up
TR340704	283	unknown	7.64696	26.8257	-1.81065	6.65753e-50	6.74799e-48	down
TR562684	384	unknown	3.09961	9.35831	-1.59416	9.53392e-21	3.87224e-19	down
TR77365	543	unknown	1.17072	5.30016	-2.17864	5.49421e-25	2.71206e-23	down
TR195104	487	unknown	11.8314	26.2898	-1.15188	4.76602e-43	4.11566e-41	down
TR121234	1537	hypothetical protein C4D60_Mb01t24390	7.97278	2.37854	1.74501	1.45326e-75	2.2886e-73	up
TR88206	1012	unknown	14.0869	4.62704	1.60619	4.38041e-78	7.1866e-76	up
TR165305	205	subtilisin-like protease SBT1.5	13.1297	2.80779	2.22533	4.70294e-24	2.23578e-22	up
TR284426	449	unknown	1.2652	5.9247	-2.22738	8.10815e-24	3.81197e-22	down
TR492239	244	probable pectinesterase/pectinesterase inhibitor 12	8.03774	1.08387	2.8906	1.60245e-23	7.41949e-22	up
TR245234	914	hypothetical protein CAPTEDRAFT_19960	0.147982	12.4079	-6.38969	1.41301e-184	5.45769e-182	down
TR250395	246	unknown	28.2607	2.97221	3.24919	6.25485e-88	1.16642e-85	up
TR466958	214	unknown	6.06755	2.47162	1.29565	1.54111e-06	1.82666e-05	up
TR476590	316	unknown	11.257	38.4486	-1.7721	1.61312e-76	2.58478e-74	down
TR262602	2646	DNA replication licensing factor MCM7	34.8925	17.1029	1.02867	6.09108e-249	3.35152e-246	up
TR76760	225	unknown	2.94557	6.98322	-1.24535	2.96287e-07	3.98308e-06	down
TR217167	2194	midasin-like	12.5762	4.5805	1.45712	1.14674e-129	3.18679e-127	up
TR252932	214	unknown	1.51689	10.5407	-2.79679	5.56909e-26	2.86198e-24	down
TR249483	1442	60S ribosomal protein L18-2	2.11044	7.1742	-1.76527	4.32871e-65	5.73992e-63	down
TR366443	294	polyol transporter 5	20.3344	2.22238	3.19374	9.2339e-75	1.42903e-72	up
TR396861	476	unknown	6.76278	2.58189	1.38919	1.43053e-15	4.34522e-14	up
TR297350	515	unknown	8.85071	3.44361	1.36187	8.24578e-21	3.35966e-19	up
TR279580	1638	Werner Syndrome-like exonuclease isoform X1	14.3678	5.08109	1.49963	1.1928e-115	2.90876e-113	up
TR207586	581	unknown	2.37454	8.19336	-1.78681	2.17217e-31	1.3574e-29	down
TR247999	211	unknown	92.2431	39.5921	1.22023	1.60789e-70	2.33492e-68	up
TR249590	238	unknown	0.284151	5.42523	-4.25496	4.33036e-21	1.78894e-19	down
TR193855	376	unknown	3.34542	7.94384	-1.24765	1.46775e-12	3.57525e-11	down
TR446542	207	unknown	19.0795	8.79291	1.11761	8.89518e-14	2.38419e-12	up
TR84791	267	unknown	6.99074	0.0291324	7.90668	4.95429e-29	2.85126e-27	up
TR126798	596	hypothetical protein BN1708_000269	0.862369	12.0068	-3.79941	5.85559e-102	1.27347e-99	down
TR156619	345	unknown	6.9	0.541102	3.67262	2.49886e-34	1.71412e-32	up
TR557559	204	unknown	12.4647	3.20285	1.96043	1.2047e-19	4.60818e-18	up
TR103922	345	Alanine--tRNA ligase	10.742	3.69753	1.53864	2.37042e-20	9.42962e-19	up
TR188869	729	PREDICTED: urease accessory protein D	27.6263	56.3156	-1.02749	1.28958e-111	3.03175e-109	down
TR245239	1548	unknown	1.9135	5.3363	-1.47963	5.39456e-41	4.42434e-39	down
TR123840	397	unknown	124.762	56.6232	1.13972	1.64428e-158	5.55448e-156	up
TR204494	755	F-box protein At1g47056-like	15.6574	6.53174	1.26131	9.08609e-46	8.39598e-44	up
TR586072	319	unknown	3.43439	7.07122	-1.0419	1.02234e-07	1.48106e-06	down
TR307919	216	unknown	2.69259	6.04982	-1.1679	8.86841e-06	9.16438e-05	down
TR207137	408	unknown	7.02799	2.70717	1.37633	7.37328e-14	1.987e-12	up
TR111806	225	unknown	971.737	313.968	1.62995	0	0	up
TR265397	210	hypothetical protein LSAT_6X94260	9.4679	24.224	-1.35532	6.98915e-23	3.14078e-21	down
TR197540	909	unknown	1.62188	11.5691	-2.83454	3.10608e-116	7.63324e-114	down
TR171661	1414	cytochrome b (mitochondrion)	0.832196	5.17089	-2.63542	1.56252e-75	2.45783e-73	down
TR157477	467	unknown	6.45868	24.9506	-1.94977	2.33861e-83	4.10302e-81	down
TR551013	418	unknown	25.8215	60.8497	-1.23667	1.72766e-93	3.43967e-91	down
TR75072	454	unknown	5.66048	2.77553	1.02816	1.913e-08	3.0597e-07	up
TR461047	340	unknown	0.71606	5.12455	-2.83927	9.98254e-21	4.04469e-19	down
TR43735	220	unknown	1.90588	6.92979	-1.86236	1.16063e-11	2.62218e-10	down
TR273248	472	rootletin-like	12.9238	5.27345	1.29321	2.44698e-25	1.22564e-23	up
TR106897	5062	RecName: Full=Retrovirus-related Pol polyprotein from transposon TNT 1-94; Includes: RecName: Full=Protease; Includes: RecName: Full=Reverse transcriptase; Includes: RecName: Full=Endonuclease	11.0567	25.3511	-1.19713	0	0	down
TR230128	579	unknown	5.41957	0.5911	3.1967	3.98415e-40	3.20634e-38	up
TR270803	229	unknown	25.3383	50.6781	-1.00004	1.76343e-31	1.10499e-29	down
TR188824	771	unknown	6.63121	2.60287	1.34917	7.68427e-23	3.44526e-21	up
TR73124	829	unknown	9.07143	4.46621	1.02228	1.08913e-21	4.62979e-20	up
TR23527	216	hypothetical protein CCACVL1_15673	5.00947	13.8282	-1.46488	1.21632e-15	3.71151e-14	down
TR107740	498	unknown	2.30858	6.31014	-1.45067	3.67102e-16	1.1549e-14	down
TR488832	344	unknown	14.3906	6.28598	1.19491	1.2913e-18	4.69583e-17	up
TR146811	267	unknown	6.48417	0.116529	5.79816	5.18316e-30	3.07863e-28	up
TR284400	5979	PREDICTED: mannan endo-1,4-beta-mannosidase 2-like	17.2785	44.4324	-1.36263	0	0	down
TR210503	309	unknown	9.80494	29.9051	-1.60881	2.24606e-51	2.33988e-49	down
TR93699	321	unknown	0.926986	6.20329	-2.74241	1.08716e-22	4.84454e-21	down
TR487140	352	PREDICTED: peroxidase P7	10.5284	3.84497	1.45324	7.90823e-19	2.90583e-17	up
TR188502	844	LOW QUALITY PROTEIN: probable pectinesterase/pectinesterase inhibitor 41	12.7724	2.02753	2.65523	2.44918e-111	5.7383e-109	up
TR233735	359	unknown	1.62005	6.02334	-1.89452	2.97065e-16	9.39836e-15	down
TR208272	358	unknown	1.5868	8.90815	-2.48901	5.86217e-32	3.73986e-30	down
TR137681	361	unknown	1.42374	10.7302	-2.91392	3.63394e-45	3.31043e-43	down
TR163596	201	unknown	0.0672914	5.80473	-6.43066	1.59112e-20	6.39592e-19	down
TR143131	2022	hypothetical protein CDV36_007054	0.0869596	6.37808	-6.19663	9.16513e-211	4.10563e-208	down
TR88315	1207	transcription factor bHLH18-like	4.13499	14.5514	-1.8152	2.16305e-113	5.20097e-111	down
TR374159	294	unknown	2.20826	5.76761	-1.38507	7.43978e-09	1.24885e-07	down
TR127481	784	uncharacterized protein LOC105046817	8.40172	2.26207	1.89304	3.90008e-46	3.62499e-44	up
TR100185	237	unknown	1.36968	5.31684	-1.95673	1.81796e-10	3.66344e-09	down
TR88187	580	phytosulfokines	79.9874	19.7677	2.01663	0	0	up
TR375011	289	unknown	4.25892	8.55887	-1.00693	5.97961e-08	8.93203e-07	down
TR243321	746	unknown	5.2398	2.46071	1.09044	3.54911e-13	9.08608e-12	up
TR160058	287	LOW QUALITY PROTEIN: protein TONSOKU	5.70242	16.7492	-1.55444	2.75719e-26	1.43518e-24	down
TR258369	273	hypothetical protein C4D60_Mb07t18120	13.8724	5.58445	1.31273	1.12195e-16	3.63281e-15	up
TR627438	690	hypothetical protein FF38_03792, partial	1.45057	9.80747	-2.75726	2.06634e-73	3.12969e-71	down
TR608	334	unknown	30.4528	10.3401	1.55833	6.69697e-54	7.33455e-52	up
TR370317	226	DNA topoisomerase 2	5.62568	2.54689	1.14329	1.64332e-05	0.000160341	up
[truncated: 2,455 more rows]

## Sheet: Stage 3 vs Stage 1
#Gene	Length	Function	Average of RPKM Stage 3	Average of RPKM Stage 1	log2(Fold change)	p value	q value(BH adjust)	Result
TR104958	330	unknown	2.37383	5.98696	-1.33461	3.10564e-09	5.25488e-08	down
TR188595	302	unknown	6.46033	1.33932	2.27011	1.62938e-17	5.31843e-16	up
TR624326	295	unknown	5.06043	2.05665	1.29897	4.54493e-07	5.68918e-06	up
TR154316	2140	uncharacterized protein A4U43_C02F10800	7.68031	2.71151	1.50207	6.38613e-78	9.79917e-76	up
TR222264	249	unknown	5.52041	11.8081	-1.09693	5.95938e-10	1.08945e-08	down
TR205111	484	unknown	144.415	36.8989	1.96857	0	0	up
TR100294	265	unknown	2.56566	5.81174	-1.17964	2.03029e-06	2.28395e-05	down
TR246987	392	unknown	7.72957	15.9535	-1.04542	3.85703e-18	1.30539e-16	down
TR109873	371	unknown	2.47005	7.79931	-1.65881	3.55776e-17	1.13803e-15	down
TR204254	367	unknown	24.3253	273.45	-3.49075	0	0	down
TR120798	800	unnamed protein product, partial	0.609694	7.93391	-3.70187	4.30959e-85	7.16345e-83	down
TR147321	443	unknown	25.0901	57.1699	-1.18814	1.27759e-83	2.09312e-81	down
TR160785	560	phospholipase A1-Igamma1, chloroplastic-like	27.5022	7.25052	1.92339	7.86495e-103	1.57245e-100	up
TR347728	278	unknown	2.92419	8.67369	-1.56861	1.48235e-13	3.73853e-12	down
TR476956	413	unknown	7.01445	14.6527	-1.06276	4.84199e-18	1.63059e-16	down
TR241010	206	unknown	2.08074	6.26798	-1.5909	4.69385e-08	6.82427e-07	down
TR256082	380	hypothetical protein C4D60_Mb04t33420	8.51821	3.27509	1.37902	7.4028e-15	2.04941e-13	up
TR107944	476	CBF-like protein transcription factor c	30.5856	10.8178	1.49945	4.6225e-69	6.31836e-67	up
TR247274	1438	RPA-interacting protein isoform X1	3.17605	8.53562	-1.42626	1.97721e-54	2.08843e-52	down
TR170676	255	UDP-glucosyltransferase	0.985364	9.57803	-3.281	6.53539e-31	3.82013e-29	down
TR100525	269	unknown	20.7146	8.21208	1.33483	2.44034e-23	1.06671e-21	up
TR185588	280	L-ascorbate oxidase-like precursor	8.92106	0.611155	3.8676	1.41145e-35	9.54022e-34	up
TR112188	215	unknown	10.3119	4.3414	1.24808	2.53507e-09	4.33714e-08	up
TR197309	267	unknown	1.93751	6.46738	-1.73898	1.69516e-11	3.60381e-10	down
TR119163	724	PREDICTED: protein ABHD17B	14.9846	30.5977	-1.02994	1.26104e-58	1.43199e-56	down
TR227331	400	unknown	4.10158	9.8396	-1.26242	1.13599e-15	3.31368e-14	down
TR271807	414	unknown	5.89076	11.799	-1.00214	1.24736e-13	3.16467e-12	down
TR132540	227	40S ribosomal protein S14	1.36735	24.2602	-4.14913	1.48118e-79	2.3155e-77	down
TR196465	383	PREDICTED: tubulin beta chain	39.2087	3.24944	3.59291	2.41227e-194	9.49833e-192	up
TR142887	1276	unknown	7.35548	1.21918	2.59291	1.54878e-90	2.74953e-88	up
TR107685	1096	alpha-expansin 2	10.4785	5.0105	1.0644	7.24066e-33	4.52273e-31	up
TR270199	2095	guanylate kinase 1-like isoform X1	11.3799	4.7227	1.2688	3.29682e-87	5.6228e-85	up
TR169893	1323	protein ABSCISIC ACID-INSENSITIVE 5 isoform X3	19.2269	41.555	-1.1119	2.30393e-161	7.44233e-159	down
TR195158	243	unknown	1.4598	6.40193	-2.13274	2.52343e-13	6.25395e-12	down
TR155129	1255	proline-rich protein 4-like	16.4528	0.161145	6.67383	0	0	up
TR136190	609	unknown	40.8707	11.5206	1.82685	5.10986e-154	1.56096e-151	up
TR134769	333	unknown	15.535	4.90526	1.66312	1.50258e-29	8.42355e-28	up
TR450292	202	unknown	1.90243	7.39327	-1.95837	1.15623e-11	2.49799e-10	down
TR115198	318	hypothetical protein CCACVL1_11032	8.73813	4.15823	1.07135	3.52955e-09	5.92831e-08	up
TR118837	1226	PI-PLC X-box domain-containing protein DDB_G0293730	5.75063	1.76377	1.70506	5.11755e-41	3.99932e-39	up
TR98265	2176	uncharacterized protein LOC105042369 isoform X1	0.944156	10.2448	-3.43973	6.32614e-278	3.67121e-275	down
TR110829	204	unknown	9.63628	20.2084	-1.06841	7.16771e-13	1.71406e-11	down
TR622890	240	unknown	30.0536	76.1629	-1.34155	3.36716e-73	4.85336e-71	down
TR246751	234	unknown	31.519	10.8365	1.54032	3.05179e-37	2.15925e-35	up
TR222404	1476	protein PARTING DANCERS isoform X1	2.42335	5.48067	-1.17735	1.59641e-27	8.26701e-26	down
TR566098	1094	unknown	42.4634	16.5379	1.36045	6.07993e-187	2.29658e-184	up
TR133373	336	unknown	5.19075	0.231498	4.48687	2.21926e-27	1.14309e-25	up
TR289312	246	unknown	6.72931	2.71926	1.30725	9.37715e-08	1.30793e-06	up
TR250330	999	transcriptional corepressor LEUNIG isoform X1	3.13659	7.00751	-1.1597	1.66581e-23	7.33452e-22	down
TR165933	4467	hypothetical protein C4D60_Mb04t02540	9.85694	2.40298	2.03632	0	0	up
TR249378	443	unknown	3.90364	12.9932	-1.73486	1.35956e-34	8.93828e-33	down
TR564701	256	Hsp70 class chaperone, partial	8.71816	3.76763	1.21036	5.33609e-09	8.78269e-08	up
TR98431	466	unknown	2.41055	6.20932	-1.36507	2.95148e-13	7.2753e-12	down
TR262210	2087	nuclear transcription factor Y subunit C-4-like	1.85552	6.52978	-1.81521	1.73777e-84	2.87538e-82	down
TR97810	616	unknown	0.647845	9.0158	-3.79874	5.08231e-76	7.60562e-74	down
TR291162	1648	AT-hook motif nuclear-localized protein 20-like	24.9779	53.0607	-1.08699	2.61521e-246	1.32172e-243	down
TR606479	461	unknown	2.01989	5.06183	-1.32538	1.49473e-10	2.9045e-09	down
TR297215	793	LOW QUALITY PROTEIN: protein VACUOLELESS1-like	2.53486	5.63022	-1.15129	2.14425e-15	6.14454e-14	down
TR271710	403	unknown	1.46704	8.26087	-2.49338	6.51556e-32	3.95293e-30	down
TR256545	1830	hypothetical protein AXF42_Ash001001	6.34025	2.66079	1.25269	1.49429e-42	1.21535e-40	up
TR565370	912	unknown	277.052	72.0008	1.94407	0	0	up
TR439557	268	unknown	5.40479	2.26385	1.25546	1.30471e-06	1.52511e-05	up
TR101634	739	unknown	10.1203	3.32606	1.60537	5.65593e-40	4.30462e-38	up
TR436873	240	unknown	88.3132	261.936	-1.56851	0	0	down
TR202523	209	unknown	2.75808	5.95471	-1.11037	4.74051e-05	0.000404585	down
TR265079	602	RING-H2 finger protein ATL3	5.27873	1.65387	1.67435	6.13247e-19	2.16391e-17	up
TR247012	320	unknown	10.5773	5.00731	1.07886	5.59662e-11	1.13336e-09	up
TR291170	308	unknown	6.86235	3.23256	1.08603	1.91742e-07	2.55978e-06	up
TR244707	1251	hypothetical protein AQUCO_02900025v1	2.12668	9.35142	-2.13658	9.07302e-90	1.59162e-87	down
TR398015	776	unknown	4.49509	9.30193	-1.04918	8.2803e-21	3.20879e-19	down
TR81802	1025	unknown	15.8908	0.0151772	10.0321	1.29496e-176	4.60401e-174	up
TR85350	207	unknown	6.56909	0.075153	6.44972	1.21918e-22	5.1702e-21	up
TR29620	307	unknown	0.240724	8.5131	-5.14423	5.55734e-42	4.43857e-40	down
TR174162	383	PREDICTED: ABC transporter B family member 11	21.9584	10.6013	1.05054	5.01157e-24	2.25661e-22	up
TR133001	423	unknown	1.0832	5.33267	-2.29956	2.7028e-20	1.02142e-18	down
TR219424	506	unknown	6.54313	14.4806	-1.14607	4.26279e-24	1.92422e-22	down
TR155098	243	unknown	2.9196	6.01781	-1.04347	2.76121e-05	0.000248554	down
TR292119	310	unknown	4.91093	12.8468	-1.38734	4.4627e-18	1.50514e-16	down
TR144345	566	unnamed protein product, partial	108.921	295.522	-1.43998	0	0	down
TR515576	1590	putative alcohol dehydrogenase	0.0278876	9.26552	-8.3761	1.94407e-197	7.7775e-195	down
TR431008	351	unknown	53.5634	664.239	-3.63238	0	0	down
TR366087	348	unknown	4.03489	15.1096	-1.90487	7.47333e-36	5.09185e-34	down
TR292222	2801	hypothetical protein C4D60_Mb07t11490	89.4795	33.4849	1.41805	0	0	up
TR92841	1647	PREDICTED: protein DETOXIFICATION 27-like	10.2216	1.92687	2.40728	5.28807e-148	1.5479e-145	up
TR168512	385	unknown	4.91402	11.6372	-1.24377	2.95424e-17	9.49389e-16	down
TR177694	893	PREDICTED: uncharacterized protein LOC103999135	0.314478	5.48752	-4.12512	9.02945e-71	1.26186e-68	down
TR335265	266	unknown	2.50045	12.8079	-2.35678	1.16067e-30	6.73372e-29	down
TR135754	1808	peroxidase 5-like	7.96248	2.48666	1.67901	3.76802e-80	5.9323e-78	up
TR73125	2634	Homeobox-leucine zipper protein ATHB-13	11.3575	5.59308	1.02193	1.5209e-77	2.32303e-75	up
TR206497	364	unknown	0.609085	5.68417	-3.22224	4.73425e-26	2.32027e-24	down
TR256587	1121	unknown	78.0028	18.4848	2.07718	0	0	up
TR443548	214	unknown	171.633	738.651	-2.10557	0	0	down
TR151012	397	unknown	17.0515	7.01422	1.28154	2.15402e-26	1.06795e-24	up
TR186527	295	unknown	1.75361	6.53908	-1.89876	4.1947e-14	1.10271e-12	down
TR7203	257	unknown	5.29106	0.726382	2.86476	5.73107e-16	1.70876e-14	up
TR226039	8029	glutamate synthase 1 [NADH], chloroplastic isoform X1	16.8441	42.6341	-1.33977	0	0	down
TR107810	1478	Trans-resveratrol di-O-methyltransferase	9.31029	39.3548	-2.07964	0	0	down
TR433751	222	unknown	22.6367	101.679	-2.16728	1.96728e-174	6.91428e-172	down
TR107370	314	unknown	2.49479	9.06647	-1.86162	1.34833e-19	4.91634e-18	down
TR183584	447	BURP domain-containing protein 3-like	418.647	176.344	1.24734	0	0	up
TR145672	2514	subtilisin-like protease SBT1.7	57.0994	11.4912	2.31295	0	0	up
TR120918	864	hypothetical protein AXF42_Ash009165	21.1272	2.39472	3.14117	5.48437e-211	2.39312e-208	up
TR323821	237	Uncharacterised protein	66.7303	197.051	-1.56216	1.44264e-230	6.85705e-228	down
TR309189	1383	polygalacturonase inhibitor 1-like	8.47498	30.7084	-1.85735	3.07667e-267	1.71804e-264	down
TR281333	229	unknown	4.77622	11.6845	-1.29065	1.81477e-11	3.84897e-10	down
TR199520	234	unknown	0.631643	6.71464	-3.41013	4.34467e-21	1.70869e-19	down
TR91079	206	unknown	2.86999	7.55179	-1.39577	5.28616e-08	7.63095e-07	down
TR135766	583	PREDICTED: transmembrane protein 97-like	318.68	78.4505	2.02225	0	0	up
TR621279	253	unknown	4.96577	12.7282	-1.35794	1.76446e-14	4.75409e-13	down
TR294076	1832	hypothetical protein GW17_00003440	37.4836	12.9922	1.52861	0	0	up
TR160202	1901	probable aspartyl protease At4g16563	7.97725	2.48776	1.68104	1.8046e-84	2.98471e-82	up
TR401653	471	unknown	1.47491	5.74705	-1.9622	5.84472e-20	2.17168e-18	down
TR177849	1032	unknown	3.38003	8.59235	-1.34602	1.32652e-36	9.21578e-35	down
TR229259	1614	uncharacterized protein LOC103713130	2.07879	58.3038	-4.80978	0	0	down
TR285140	1262	unknown	5.1064	12.894	-1.33633	5.49092e-65	7.00647e-63	down
TR206445	968	histone-lysine N-methyltransferase, H3 lysine-9 specific SUVH4-like isoform X1	5.38998	2.00887	1.4239	4.66635e-24	2.10258e-22	up
TR586237	302	unknown	9.6905	4.27551	1.18047	5.67703e-11	1.14929e-09	up
TR82825	533	unknown	60.342	194.298	-1.68704	0	0	down
TR222701	1356	PREDICTED: ferritin-4, chloroplastic-like isoform X1	111.987	33.7291	1.73127	0	0	up
TR108112	332	unknown	0.578753	6.65376	-3.52315	1.03715e-29	5.8422e-28	down
TR166375	266	scopoletin glucosyltransferase-like, partial	3.77846	8.30469	-1.13613	3.37304e-08	5.0136e-07	down
TR341645	1875	unknown	5.17119	0.431439	3.58327	5.98876e-126	1.4963e-123	up
TR676439	304	unknown	16.1904	7.26661	1.15579	6.54643e-17	2.05677e-15	up
TR126740	409	unknown	7.26374	17.7628	-1.29007	1.76568e-28	9.48563e-27	down
TR172680	220	unknown	102.388	12.0211	3.09041	4.97599e-256	2.62448e-253	up
TR487074	253	aquaporin	87.0469	42.9192	1.02017	2.05218e-57	2.2798e-55	up
TR623807	251	Methyltransferase-like protein 7A	0.94218	5.70205	-2.59741	3.10143e-15	8.81029e-14	down
TR594517	219	unknown	1.48479	8.098	-2.4473	2.06864e-17	6.71871e-16	down
TR129878	1597	fasciclin-like arabinogalactan protein 21	6.0436	3.01977	1.00097	2.27612e-25	1.08718e-23	up
TR439439	214	unknown	0.414405	5.81558	-3.81081	2.2504e-18	7.70715e-17	down
TR222764	1170	unknown	1.97073	7.12682	-1.85453	6.53394e-54	6.84894e-52	down
TR170896	577	unknown	8.1459	2.61525	1.63913	1.76922e-26	8.79789e-25	up
TR194030	345	unknown	3.9843	8.02634	-1.01042	1.92788e-08	2.9571e-07	down
TR105842	229	unknown	0.387261	15.1491	-5.28978	1.97214e-55	2.1284e-53	down
TR393902	1299	unknown	5.27955	2.27542	1.21428	1.10085e-24	5.10188e-23	up
TR476711	233	unknown	1.9665	5.87548	-1.57908	2.21499e-08	3.37459e-07	down
TR32213	543	unknown	15.8148	0.257846	5.93863	2.70232e-135	7.30987e-133	up
TR223163	299	unknown	2.42221	7.85638	-1.69754	1.18335e-14	3.23054e-13	down
TR203418	1358	unknown	3.1237	6.95354	-1.15449	6.40458e-31	3.74559e-29	down
TR197240	240	unknown	1.41646	6.80605	-2.26453	7.14141e-15	1.98007e-13	down
TR228821	279	hypothetical protein GW17_00015109	6.30421	2.62066	1.26639	7.93619e-08	1.11689e-06	up
TR313614	264	unknown	0.16796	8.83902	-5.7177	3.98385e-38	2.8797e-36	down
TR256601	387	unknown	2.90262	8.48181	-1.54702	1.41422e-17	4.64156e-16	down
TR275765	537	sphinganine C4-monooxygenase 2	1.01839	14.34	-3.81567	5.57783e-105	1.14148e-102	down
TR78734	1109	unknown	0.466471	39.3195	-6.39732	0	0	down
TR159569	2161	protein DETOXIFICATION 40 isoform X1	3.14623	6.39976	-1.02439	5.99864e-37	4.20772e-35	down
TR78907	1004	unknown	1.66354	9.90111	-2.57334	5.3838e-95	9.99326e-93	down
TR171541	244	unknown	3.45281	10.5199	-1.60728	8.55266e-15	2.3542e-13	down
TR117179	474	LOW QUALITY PROTEIN: eIF-2-alpha kinase GCN2	3.58598	7.58142	-1.0801	1.3832e-11	2.9635e-10	down
TR169064	487	unknown	2.57975	5.59018	-1.11566	1.54213e-09	2.694e-08	down
TR121801	441	unknown	2.44665	6.7377	-1.46145	6.97556e-15	1.93583e-13	down
TR284183	211	unknown	0.140099	11.7228	-6.38673	6.63106e-40	5.03095e-38	down
TR150679	699	unknown	2.72772	5.85323	-1.10154	2.32688e-13	5.78408e-12	down
TR25470	214	unknown	0.138135	5.16133	-5.22359	9.62332e-19	3.36566e-17	down
TR282588	2881	unknown	92.156	203.268	-1.14124	0	0	down
TR433253	218	(-)-germacrene D synthase-like, partial	5.62742	1.85538	1.60076	8.87601e-08	1.24067e-06	up
TR432333	508	unknown	2.29854	5.2366	-1.18792	3.42895e-10	6.41963e-09	down
TR289332	508	unknown	10.9399	46.8844	-2.09951	8.52043e-177	3.0374e-174	down
TR216502	576	unknown	9.13514	4.21327	1.11649	4.39138e-17	1.3934e-15	up
TR265638	218	unknown	5.42402	1.42722	1.92616	2.3469e-09	4.02642e-08	up
TR233583	315	unknown	84.1782	182.087	-1.11311	1.48587e-168	5.02331e-166	down
TR245828	487	unknown	6.28245	21.083	-1.74668	6.91432e-61	8.2064e-59	down
TR100177	1442	RNA-binding protein 48	9.03022	19.3434	-1.09901	2.54386e-81	4.06268e-79	down
TR124016	253	unknown	6.13418	2.02913	1.59601	1.9413e-09	3.35493e-08	up
TR177819	255	putative cis-zeatin O-glucosyltransferase	0.985364	22.9995	-4.5448	2.06416e-88	3.56231e-86	down
TR179751	418	unknown	2.2984	8.63433	-1.90946	3.30039e-25	1.56555e-23	down
TR428688	221	unknown	2.74208	6.3353	-1.20814	3.91377e-06	4.18189e-05	down
TR85364	407	unknown	2.17894	5.46586	-1.32682	3.85235e-10	7.18536e-09	down
TR256647	1146	unknown	9.22166	2.48418	1.89226	1.1689e-69	1.60931e-67	up
TR121356	1480	elongation factor 1-alpha	1.56793	5.29768	-1.7565	2.83388e-47	2.57619e-45	down
TR400500	986	PREDICTED: putative germin-like protein 2-1	9.57881	2.96618	1.69124	9.54147e-54	9.97005e-52	up
TR113301	503	unknown	1.93938	5.53607	-1.51327	1.04335e-14	2.85881e-13	down
TR156195	1101	uncharacterized protein LOC109708070	6.57804	0.296721	4.47048	5.88728e-108	1.24369e-105	up
TR155678	1392	probable methyltransferase PMT2 isoform X1	10.512	3.84447	1.45118	3.43345e-66	4.47843e-64	up
TR292441	1063	uncharacterized protein LOC109846664	2.65575	6.42463	-1.27449	2.12691e-26	1.05497e-24	down
TR111038	1669	protein DETOXIFICATION 18-like	16.4188	34.0308	-1.05149	2.35353e-152	7.08657e-150	down
TR229758	723	unknown	2.14654	5.91713	-1.46289	8.92415e-21	3.45494e-19	down
TR206327	501	unknown	1.09157	7.42125	-2.76526	1.81319e-39	1.35951e-37	down
TR276506	367	unknown	2.57752	6.61265	-1.35925	2.7292e-11	5.69256e-10	down
TR233806	252	unknown	6.27583	2.09892	1.58016	1.7892e-09	3.1074e-08	up
TR403593	224	hypothetical protein BHE74_00059169	10.0956	4.93091	1.0338	2.29453e-07	3.03401e-06	up
TR149148	2177	LOW QUALITY PROTEIN: TORTIFOLIA1-like protein 5	7.01342	2.74404	1.35382	2.7704e-62	3.36923e-60	up
TR382685	253	unknown	0.993153	5.96442	-2.58629	6.52296e-16	1.93627e-14	down
TR299754	246	unknown	0.360499	5.37528	-3.89827	1.07321e-19	3.93328e-18	down
TR340573	334	unknown	2.92069	5.91526	-1.01813	1.79213e-06	2.03539e-05	down
TR164941	1175	hypothetical protein BHM03_00032787	21.2461	9.94304	1.09544	1.32042e-72	1.88959e-70	up
TR177703	573	putative receptor protein kinase TMK1	5.80384	2.00907	1.53048	1.56214e-17	5.10439e-16	up
TR242054	272	elongation factor 1-alpha	0.02717	9.09379	-8.38673	1.21495e-34	8.00073e-33	down
TR292399	345	unknown	5.95502	54.4709	-3.19331	2.2776e-220	1.03336e-217	down
TR105539	302	unknown	5.08996	2.26654	1.16716	2.52847e-06	2.80997e-05	up
TR250439	365	hypothetical protein C4D60_Mb06t07790	5.14279	10.3143	-1.00402	7.18533e-11	1.44003e-09	down
TR297213	708	hypothetical protein BTZ53_25170	120.895	307.398	-1.34636	0	0	down
TR447297	441	hypothetical protein MtrunA17_Chr0c01g0489051	2.61423	8.11346	-1.63393	1.86455e-20	7.11573e-19	down
TR177890	296	Elongation factor 1-alpha	2.4967	6.30676	-1.33688	8.03054e-09	1.29073e-07	down
TR155109	568	unknown	5.36052	1.09554	2.29073	1.03042e-26	5.173e-25	up
TR493088	304	unknown	5.59129	19.19	-1.7791	3.16773e-36	2.17874e-34	down
TR231255	781	hypothetical protein ZTR_03718	0.0378501	18.5246	-8.93493	6.03155e-182	2.20934e-179	down
TR236537	277	hypothetical protein GW17_00055375	114.295	7.6941	3.89287	0	0	up
TR466872	322	unknown	16.1116	7.19859	1.16232	6.90477e-18	2.30349e-16	up
TR226584	517	unknown	39.2525	18.2046	1.10848	1.76887e-60	2.08516e-58	up
TR222791	357	unknown	3.39495	11.7656	-1.79311	8.01013e-27	4.03552e-25	down
TR288106	640	conserved hypothetical protein	24.942	60.112	-1.26907	1.41724e-139	3.93226e-137	down
TR366444	257	polyol transporter 5	25.0175	5.14521	2.28164	2.97868e-54	3.13628e-52	up
TR293993	658	hypothetical protein GW17_00053413	243.967	22.4366	3.44276	0	0	up
TR109760	1012	annexin D5	6.36786	2.62865	1.27649	4.64607e-25	2.19009e-23	up
TR151969	502	unknown	13.1611	3.25389	2.01604	6.15426e-48	5.68789e-46	up
TR189782	588	unknown	2.71478	7.30211	-1.42748	3.76193e-20	1.41179e-18	down
TR94147	520	unknown	1.05169	12.5949	-3.58207	1.10304e-85	1.845e-83	down
TR246426	210	unknown	5.77142	1.85199	1.63985	6.33427e-08	9.07019e-07	up
TR106236	357	unknown	2.81532	6.36212	-1.17621	8.64033e-09	1.38461e-07	down
TR395708	341	unknown	16.9477	34.3524	-1.01932	2.59161e-31	1.53864e-29	down
TR134335	243	unknown	2.79795	6.59398	-1.23678	4.90309e-07	6.12446e-06	down
TR167838	234	unknown	3.34771	9.63982	-1.52583	2.50093e-12	5.70294e-11	down
TR371071	214	unknown	3.17711	8.14181	-1.35764	1.71593e-08	2.6445e-07	down
TR203638	3073	alpha-L-arabinofuranosidase 1	28.7336	5.82679	2.30197	0	0	up
TR111833	451	mannose-specific lectin 3-like	11.3066	31.5273	-1.47944	3.38601e-66	4.41945e-64	down
TR86018	279	unknown	0.688695	14.6088	-4.40683	3.47792e-61	4.14014e-59	down
TR614567	508	unknown	33.6634	10.9632	1.61851	4.18193e-90	7.38147e-88	up
TR188868	2947	unknown	4.90508	10.6579	-1.11958	4.73618e-94	8.7142e-92	down
TR196489	243	unknown	13.3207	35.4667	-1.4128	3.22675e-38	2.33646e-36	down
TR155130	446	unknown	14.1508	0.104641	7.07929	9.65348e-96	1.80106e-93	up
TR203439	1369	PREDICTED: mannose-1-phosphate guanylyltransferase 1-like	7.39563	1.22726	2.59123	1.90922e-97	3.62129e-95	up
TR100032	1541	hypothetical protein B296_00045742	569.052	186.781	1.60721	0	0	up
TR433904	265	hypothetical protein B296_00045777	12.4379	4.69636	1.40513	1.71185e-15	4.9427e-14	up
TR120568	752	unknown	5.81784	1.42741	2.02709	1.5171e-32	9.39833e-31	up
TR436654	293	unknown	5.29675	1.9114	1.47048	1.58462e-08	2.45672e-07	up
TR269467	246	trans-resveratrol di-O-methyltransferase-like	82.5542	8.41073	3.29504	1.53188e-244	7.69337e-242	up
TR73977	343	uncharacterized protein A4U43_C05F1380	0.387825	61.6371	-7.31225	0	0	down
TR556340	260	unknown	5.62794	14.4797	-1.36335	9.19023e-17	2.86845e-15	down
TR268386	210	unknown	1.19651	6.81531	-2.50994	1.01334e-14	2.77847e-13	down
TR226288	1152	probable carbohydrate esterase At4g34215	6.44079	1.37741	2.22527	1.63898e-60	1.93432e-58	up
TR485610	628	LOW QUALITY PROTEIN: hypothetical protein SSTG_03782, partial	3.27147	8.37286	-1.35578	1.30765e-22	5.526e-21	down
TR155654	1090	cysteine proteinase precursor, partial	73.8345	30.0001	1.29933	1.91186e-300	1.21357e-297	up
TR206308	1567	unknown	7.11197	2.19402	1.69667	2.26688e-63	2.80385e-61	up
TR647714	716	hypothetical protein MYCTH_2026172, partial	0.0206431	12.8625	-9.2833	1.35952e-111	2.96454e-109	down
TR205521	522	unknown	1.64227	5.18556	-1.65881	3.63122e-16	1.09387e-14	down
TR188489	2486	subtilisin-like protease SBT1.2	67.6238	14.6806	2.20362	0	0	up
TR226051	2116	glycerol-3-phosphate acyltransferase 5	6.6079	2.86725	1.20452	5.63122e-48	5.2081e-46	up
TR417547	554	unknown	3.76181	11.1761	-1.57092	2.08789e-32	1.28684e-30	down
TR91013	314	unknown	3.48329	7.33245	-1.07384	7.23918e-08	1.02881e-06	down
TR294843	451	unknown	1.34368	5.79495	-2.10861	4.65253e-21	1.82671e-19	down
TR156208	1424	Chitinase-like protein 1	346.272	108.591	1.673	0	0	up
TR266137	209	unknown	0.636479	5.2848	-3.05367	5.22203e-14	1.36352e-12	down
TR260114	227	unknown	3.25561	8.15526	-1.32481	1.17177e-08	1.84819e-07	down
TR372383	364	unknown	9.3393	0.598334	3.96429	1.58388e-48	1.48587e-46	up
TR153942	272	unknown	6.95551	2.63091	1.40259	1.71316e-09	2.98234e-08	up
TR105348	1170	unknown	8.04714	16.2481	-1.01372	2.62635e-49	2.49846e-47	down
TR281873	428	general transcription factor 3C polypeptide 3	3.72965	9.0505	-1.27896	9.85268e-16	2.88784e-14	down
TR279218	665	unknown	6.00109	13.3577	-1.15437	3.51246e-29	1.94077e-27	down
TR78784	1778	Integrase, catalytic core	13.5751	3.28108	2.04872	1.1445e-173	3.99089e-171	up
TR358265	331	unknown	4.10816	12.0318	-1.55028	4.75109e-21	1.8612e-19	down
TR410581	250	unknown	0.0591218	10.143	-7.42257	1.20463e-38	8.8202e-37	down
TR494332	342	FAD-dependent urate hydroxylase	2.03123	6.86859	-1.75766	2.60846e-15	7.43661e-14	down
TR137826	1865	uncharacterized protein LOC105040822	26.1372	6.35613	2.03988	0	0	up
TR191300	284	unknown	3.95533	10.5172	-1.41088	2.92678e-14	7.77586e-13	down
TR268527	233	Trans-resveratrol di-O-methyltransferase	7.23164	17.2926	-1.25776	6.35882e-16	1.89015e-14	down
TR174115	848	unknown	0.592613	6.18231	-3.38299	5.50439e-66	7.15396e-64	down
TR226295	599	unknown	2.83765	6.02529	-1.08633	1.00348e-11	2.17792e-10	down
TR187383	1939	4-coumarate--CoA ligase-like 1	5.25205	0.433244	3.59963	1.23871e-132	3.26881e-130	up
TR121026	1830	unknown	9.21557	2.00622	2.1996	3.16639e-133	8.39456e-131	up
TR143625	382	Serine-threonine protein kinase, plant-type, putative	1.31554	7.81906	-2.57134	9.30104e-30	5.24699e-28	down
TR276095	220	unknown	39.9744	13.5767	1.55794	8.78751e-45	7.55823e-43	up
TR29233	223	unknown	12.5932	6.20872	1.02028	1.17415e-08	1.85185e-07	up
TR156209	718	unknown	3.60248	13.6717	-1.92413	2.93151e-66	3.8325e-64	down
TR401892	245	unknown	2.83543	7.93708	-1.48504	1.84875e-10	3.54702e-09	down
TR184778	1727	unknown	6.6328	2.81948	1.23419	4.2048e-41	3.29697e-39	up
TR274431	241	unknown	2.14654	9.74713	-2.18297	7.23369e-20	2.67718e-18	down
TR266705	363	unknown	7.28843	3.38561	1.10619	3.35255e-09	5.64193e-08	up
TR297193	944	Translational activator GCN1	1.12732	6.21278	-2.46234	3.84043e-54	4.03511e-52	down
TR305937	665	unknown	2.42266	5.0296	-1.05385	1.63869e-10	3.17297e-09	down
TR156714	398	unknown	1.74543	6.91842	-1.98686	1.38089e-20	5.29317e-19	down
TR628050	247	unknown	5.80447	1.88948	1.61918	5.55112e-09	9.12212e-08	up
TR78672	292	unknown	9.11124	3.83589	1.24808	6.66734e-11	1.33891e-09	up
TR247799	438	Malate synthase, glyoxysomal	6.27663	1.27863	2.29539	2.46842e-24	1.12737e-22	up
TR226112	1428	apoptosis inhibitor 5-like protein API5	2.80497	7.33168	-1.38616	8.57502e-45	7.385e-43	down
TR187352	413	unknown	4.65244	12.6563	-1.44379	1.42636e-24	6.57007e-23	down
TR255730	298	unknown	9.57258	26.6761	-1.47857	9.23231e-38	6.61544e-36	down
TR312939	219	unknown	0.404944	15.8408	-5.28978	1.97214e-55	2.1284e-53	down
TR229264	981	unknown	2.92294	6.5652	-1.16742	5.74159e-22	2.34998e-20	down
TR239574	344	unknown	1.03119	9.2707	-3.16836	1.10308e-38	8.09e-37	down
TR74045	413	unknown	2.61253	5.42412	-1.05394	1.682e-07	2.25977e-06	down
TR501183	242	protein TPR2-like isoform X3	2.62628	6.62123	-1.33408	9.55094e-08	1.32795e-06	down
TR620487	391	unknown	681.564	281.97	1.27331	0	0	up
TR646028	1629	carbonic anhydrase	0.0453666	6.52254	-7.16766	6.4387e-159	2.05166e-156	down
TR12959	222	unknown	4.26103	8.61924	-1.01636	2.69237e-06	2.94963e-05	down
TR168115	471	unknown	5.71134	1.2551	2.18602	1.47933e-22	6.23236e-21	up
TR102390	2000	uncharacterized protein LOC109710456	9.31908	21.4138	-1.20028	2.64939e-142	7.48094e-140	down
TR255543	735	unknown	2.37292	15.8318	-2.73809	2.03956e-118	4.75654e-116	down
TR304366	230	unknown	7.64728	57.695	-2.91543	1.53047e-143	4.34918e-141	down
TR249344	2278	tropinone reductase homolog At5g06060	8.7398	18.6025	-1.08982	6.47639e-121	1.53824e-118	down
TR111852	322	unknown	4587.17	101.07	5.50418	0	0	up
TR228953	542	unknown	4.33596	9.04124	-1.06017	7.56208e-15	2.09177e-13	down
TR152608	254	hypothetical protein STCU_03026	515.337	166.959	1.62603	0	0	up
TR89705	634	subtilisin inhibitor CLSI-I-like	17.6713	48.8539	-1.46707	3.35921e-140	9.37253e-138	down
TR145876	234	unknown	5.36897	11.1024	-1.04816	2.04158e-08	3.11963e-07	down
TR243899	2210	probable protein phosphatase 2C 74	11.8444	3.2662	1.85852	1.18079e-165	3.92544e-163	up
TR105503	1424	unknown	2.14856	5.77913	-1.42748	4.05731e-37	2.86005e-35	down
TR80981	945	unknown	25.2754	8.28043	1.60995	3.83795e-124	9.41248e-122	up
TR550593	287	unknown	7.26148	0.650453	3.48075	7.14334e-28	3.75421e-26	up
TR246520	1648	hypothetical protein NECHADRAFT_71656	0.0448436	5.28625	-6.8812	5.84007e-133	1.54521e-130	down
TR267772	248	unknown	3.51632	9.47201	-1.42961	9.85807e-12	2.14155e-10	down
TR495313	259	unknown	8.56011	2.82303	1.60039	6.53827e-13	1.56683e-11	up
TR595009	232	hypothetical protein B296_00043093	1.33789	5.09615	-1.92945	2.25544e-09	3.87417e-08	down
TR284065	1251	hypothetical protein AQUCO_00201382v1	153.712	74.6372	1.04226	0	0	up
TR107798	418	unknown	39.1081	79.6442	-1.0261	1.19953e-86	2.03021e-84	down
TR155081	2440	unknown	2.02928	5.12605	-1.33688	2.11304e-50	2.06123e-48	down
TR60938	638	potassium transporter 5-like	3.40553	11.3383	-1.73526	4.79779e-43	3.94558e-41	down
TR255646	1779	unknown	5.07637	11.0445	-1.12145	1.08915e-59	1.26486e-57	down
TR103512	593	unknown	0.996995	7.66029	-2.94174	8.33676e-51	8.20449e-49	down
TR273226	550	unknown	22.2244	49.6965	-1.161	6.58298e-87	1.11987e-84	down
TR109835	557	unknown	0.0265358	10.0267	-8.56168	1.46144e-74	2.14838e-72	down
TR620486	457	unknown	611.659	206.73	1.56498	0	0	up
TR344205	227	unknown	5.14386	10.7595	-1.06468	3.63189e-08	5.38102e-07	down
TR288107	338	hypothetical protein CTZ27_38730	8.83329	20.3434	-1.20353	2.01443e-24	9.23302e-23	down
TR78733	734	unknown	0.100684	31.6432	-8.29591	0	0	down
TR109893	1384	unknown	45.9433	14.2528	1.68861	0	0	up
TR165466	383	unknown	7.29375	0.893595	3.02897	8.94625e-33	5.57501e-31	up
TR294868	416	endoribonuclease Dicer homolog 3a	4.26359	9.68553	-1.18376	1.30955e-14	3.56556e-13	down
TR283797	256	ethylene-responsive transcription factor ERF105	14.7227	1.09383	3.75058	9.76557e-52	9.7941e-50	up
TR129113	261	unknown	9.45723	1.01327	3.2224	9.24869e-31	5.38053e-29	up
TR173512	2105	hypothetical protein AQUCO_00100753v1, partial	12.5265	4.99587	1.32618	6.05498e-103	1.21301e-100	up
TR591103	391	unknown	23.3614	5.49059	2.0891	1.413e-68	1.91891e-66	up
TR151089	262	conserved protein of unknown function	48.5724	132.826	-1.45132	8.62797e-155	2.6601e-152	down
TR461048	204	unknown	1.15925	6.0244	-2.37762	3.66245e-12	8.25915e-11	down
TR111308	1524	unknown	1.47417	5.78782	-1.97312	1.09809e-61	1.32016e-59	down
TR244235	214	unknown	2.48643	6.9787	-1.48888	2.19232e-08	3.34094e-07	down
TR398978	337	dnaJ protein homolog 1	0.39473	7.89375	-4.32177	3.481e-40	2.66763e-38	down
TR74553	873	unknown	4.65593	10.3711	-1.15543	9.42952e-30	5.31685e-28	down
TR126628	335	putative disease resistance protein RGA1	22.8546	6.31555	1.8555	1.10859e-49	1.06553e-47	up
TR194694	255	unknown	17.3888	46.8531	-1.42999	3.12862e-53	3.23864e-51	down
TR222518	1904	NAC domain-containing protein 100	13.2589	4.99219	1.40922	4.93767e-108	1.04419e-105	up
TR291065	663	putative UDP-rhamnose:rhamnosyltransferase 1	19.685	4.03582	2.28616	1.86054e-108	3.95762e-106	up
TR195710	256	unknown	1.2702	5.04377	-1.98945	1.82787e-10	3.50908e-09	down
TR112891	453	unknown	2.25133	5.11688	-1.18449	5.00997e-09	8.26261e-08	down
TR129114	429	unknown	7.02847	0.979092	2.84369	3.17999e-33	2.00387e-31	up
TR258456	415	unknown	6.09026	16.044	-1.39746	1.89682e-29	1.05809e-27	down
TR107745	435	unknown	1.86879	5.40013	-1.53089	7.83113e-13	1.86573e-11	down
TR245288	289	uncharacterized protein LOC109833593	23.2191	4.62932	2.32644	7.75282e-58	8.6682e-56	up
TR285325	8174	bifunctional biotin--[acetyl-CoA-carboxylase] synthetase/biotin operon repressor	7.41373	21.5137	-1.53698	0	0	down
TR225752	229	hypothetical protein TorRG33x02_078350	1.16178	6.52158	-2.48888	3.65217e-15	1.03208e-13	down
TR95025	322	unknown	6.15087	12.8029	-1.0576	1.1036e-12	2.59253e-11	down
TR208022	500	unknown	1.74409	6.68937	-1.93939	6.147e-24	2.75482e-22	down
TR165794	651	putative UDP-rhamnose:rhamnosyltransferase 1	63.0724	23.801	1.40599	7.32759e-174	2.55961e-171	up
TR155735	272	unknown	0.380379	5.26182	-3.79005	8.01889e-21	3.11005e-19	down
TR234383	1770	TLC domain-containing protein At5g14285-like	16.4589	4.93947	1.73644	7.27245e-168	2.45238e-165	up
TR80730	423	unknown	2.90018	5.81077	-1.00258	1.4452e-07	1.95505e-06	down
TR436047	354	unknown	56.4496	185.757	-1.71838	0	0	down
TR263137	210	unknown	7.24946	19.7051	-1.44263	9.16653e-20	3.37097e-18	down
TR170145	363	unknown	2.85023	7.41406	-1.37919	1.3183e-12	3.08311e-11	down
TR211988	693	unknown	6.01456	2.0428	1.55791	4.20386e-22	1.73339e-20	up
TR257252	233	unknown	9.07127	3.27158	1.47132	4.14226e-11	8.48585e-10	up
TR140346	254	polyubiquitin 11	288.975	132.844	1.12121	1.26494e-217	5.68103e-215	up
TR324780	228	unknown	2.07445	7.23249	-1.80176	1.57817e-11	3.36514e-10	down
TR120958	315	glutathione transferase GST 23-like	49.3151	120.503	-1.28896	4.58788e-141	1.28636e-138	down
TR612076	232	unknown	3.94995	11.6005	-1.55428	8.91231e-15	2.45083e-13	down
TR41642	340	unknown	1.69541	6.26843	-1.88647	2.64939e-15	7.54952e-14	down
TR182337	987	uncharacterized protein LOC105047753	6.72383	1.60768	2.0643	1.38852e-49	1.33041e-47	up
TR223140	5024	Mannan synthase 1	5.60739	45.4376	-3.01849	0	0	down
TR557812	272	uncharacterized protein LOC109847499	6.03173	1.60142	1.91322	2.51053e-12	5.72402e-11	up
TR266964	1954	alternative oxidase 1	35.7787	16.4882	1.11767	2.45011e-206	1.0319e-203	up
TR409150	244	PREDICTED: protein NRT1/ PTR FAMILY 8.1-like	7.26908	23.2075	-1.67475	1.72171e-32	1.0646e-30	down
TR222381	560	unknown	2.00592	7.86168	-1.97057	1.29945e-31	7.79013e-30	down
TR181233	263	unknown	44.7348	115.403	-1.36722	9.30127e-124	2.27135e-121	down
TR240722	224	unknown	11.8112	5.06981	1.22015	1.60582e-10	3.11039e-09	up
TR80559	3566	protein CHUP1, chloroplastic isoform X2	3.98318	8.35855	-1.06933	4.43959e-83	7.23496e-81	down
TR114066	411	unknown	7.44417	26.5713	-1.83568	4.22427e-69	5.77996e-67	down
TR291394	1163	unknown	6.36716	1.48477	2.10041	2.58775e-56	2.82601e-54	up
TR91992	3597	ABC transporter G family member 25	6.86632	15.6432	-1.18793	2.51732e-183	9.30624e-181	down
TR123999	1842	uncharacterized protein LOC109828511	0.858582	5.46426	-2.67	4.96572e-100	9.67136e-98	down
TR195169	301	unknown	6.13806	2.63585	1.21952	9.20186e-08	1.2848e-06	up
TR174301	220	unknown	8.12925	17.2538	-1.08572	3.02443e-12	6.84976e-11	down
TR111652	2096	unknown	5.33112	15.2004	-1.5116	1.32102e-150	3.91852e-148	down
TR285332	278	hypothetical protein Saspl_024902	5.63571	0.279796	4.33215	2.20839e-24	1.01023e-22	up
TR85265	213	unknown	19.7767	7.37664	1.42276	1.04072e-19	3.81735e-18	up
TR456746	301	unknown	9.7718	3.56615	1.45426	1.19099e-14	3.2503e-13	up
TR102660	2244	hypothetical protein AQUCO_01900138v1	5.17052	0.970559	2.41342	6.43355e-103	1.2882e-100	up
TR225455	3589	putative disease resistance protein RGA3	5.16019	2.45335	1.07267	1.42212e-52	1.45032e-50	up
TR438834	644	pumilio homolog 24	1.79018	9.63838	-2.42869	2.5222e-56	2.75594e-54	down
TR171810	338	unknown	2.49256	8.83693	-1.82592	5.43749e-20	2.02537e-18	down
TR115082	1712	unknown	1.14825	6.0064	-2.38707	2.728e-90	4.82797e-88	down
TR86646	270	unknown	2.02547	5.24318	-1.37218	2.99195e-07	3.86782e-06	down
TR255754	343	unknown	1.98222	5.30651	-1.42065	2.44773e-09	4.19563e-08	down
TR191737	518	cytochrome P450 87A3	7.90383	17.2685	-1.12752	2.39902e-28	1.28242e-26	down
TR68626	213	hypothetical protein O7E_02948, partial	0.208175	74.7159	-8.48747	1.46683e-210	6.37268e-208	down
TR260327	504	unknown	11.7305	4.5991	1.35084	4.33449e-25	2.04563e-23	up
TR109020	539	unknown	3.12611	6.37853	-1.02886	2.09512e-10	4.00969e-09	down
TR121979	2800	UDP-glucuronate 4-epimerase 6	39.5694	7.89501	2.32537	0	0	up
TR98061	253	hypothetical protein PanWU01x14_290140	7.41944	0.860844	3.10749	4.51981e-23	1.95408e-21	up
TR626549	305	probable pectinesterase/pectinesterase inhibitor 41	5.13681	1.42815	1.84672	2.35882e-11	4.94638e-10	up
TR191324	1817	unknown	0.911068	6.42987	-2.81916	1.78318e-122	4.30187e-120	down
TR167067	1576	unknown	3.76076	9.58473	-1.34971	2.31324e-61	2.76441e-59	down
TR229212	271	unknown	0.163621	9.18476	-5.81081	1.4875e-40	1.15276e-38	down
TR110167	546	unknown	3.35673	8.69009	-1.37231	6.5129e-21	2.53892e-19	down
TR296019	838	pectinesterase inhibitor 9-like	158.123	72.1214	1.13255	0	0	up
TR169145	205	unknown	1.5141	6.22267	-2.03908	1.20199e-10	2.35222e-09	down
TR433449	369	conserved hypothetical protein	2.12294	5.1434	-1.27666	2.00024e-08	3.06273e-07	down
TR165868	1858	unknown	7.12771	2.63743	1.4343	4.56517e-59	5.23464e-57	up
TR80717	233	unknown	2.41055	6.74345	-1.48413	1.02604e-08	1.63003e-07	down
TR121740	1001	Glutelin type-A 1	91.7835	1060.56	-3.53045	0	0	down
TR281009	714	unknown	1.46977	7.299	-2.31211	5.36442e-45	4.63396e-43	down
TR225196	1315	unknown	32.2697	8.9791	1.84554	9.83206e-265	5.39228e-262	up
TR201779	2152	uncharacterized protein LOC105041962	6.64846	0.795183	3.06366	4.43181e-162	1.4421e-159	up
TR191747	319	unknown	2.27035	5.55944	-1.29202	4.36161e-08	6.36267e-07	down
TR236902	372	unknown	16.4095	1.5473	3.4067	5.88575e-77	8.92843e-75	up
TR184849	3045	putative kinase-like protein TMKL1	11.6253	2.82524	2.04083	1.76794e-252	9.23919e-250	up
TR136816	330	unknown	3.80709	7.63692	-1.0043	9.65481e-08	1.34197e-06	down
TR145663	365	hypothetical protein C4D60_Mb03t06970	26.8478	2.89823	3.21156	1.83121e-116	4.18508e-114	up
TR571428	314	unknown	21.8883	7.92697	1.46532	1.83518e-32	1.13337e-30	up
TR73019	261	unknown	11.3826	5.66239	1.00735	6.44112e-09	1.0492e-07	up
TR145252	317	unknown	2.79756	5.74174	-1.03732	3.24686e-06	3.50839e-05	down
TR450123	247	unknown	2.81248	6.42422	-1.19168	1.16858e-06	1.3754e-05	down
TR286152	882	unknown	1.44118	7.01991	-2.2842	2.22105e-52	2.25588e-50	down
TR165756	501	unknown	2.33065	5.12346	-1.13639	2.64391e-09	4.49926e-08	down
TR105873	2338	AT-rich interactive domain-containing protein 3-like	14.6161	29.736	-1.02465	2.15527e-178	7.7385e-176	down
TR187411	962	unknown	0.691393	5.75694	-3.05772	8.35959e-64	1.04042e-61	down
TR104863	356	hypothetical protein B296_00040949	55.3021	17.3483	1.67254	2.54611e-108	5.41016e-106	up
TR273497	278	PREDICTED: serine carboxypeptidase-like 27	10.4739	23.1112	-1.14179	3.29048e-21	1.29947e-19	down
TR194329	304	unknown	5.25095	14.2262	-1.4379	1.71905e-20	6.56921e-19	down
TR442470	270	hypothetical protein B296_00006231	5.52898	15.2686	-1.46548	3.97623e-20	1.49095e-18	down
TR199282	689	unknown	2.38118	5.23824	-1.13741	1.62714e-12	3.76514e-11	down
TR241002	326	unknown	2.08559	24.8621	-3.57542	1.96454e-105	4.04312e-103	down
TR241448	473	hypothetical protein C4D60_Mb03t05760	2.31238	5.95298	-1.36424	6.2702e-13	1.5038e-11	down
TR297257	356	unknown	5.77102	1.96643	1.55324	1.27542e-11	2.73838e-10	up
TR81079	223	unknown	1.3256	6.418	-2.27548	2.75935e-13	6.81855e-12	down
TR158828	681	unknown	18.1446	269.421	-3.89225	0	0	down
TR78668	1343	isoflavone reductase-like protein	37.705	7.93472	2.24851	0	0	up
TR476009	216	chitinase	476.122	15.7727	4.91583	0	0	up
TR387390	682	unknown	7.91036	1.323	2.57993	1.51868e-52	1.54801e-50	up
TR171268	549	hypothetical protein GLAREA_01134	0.0134613	5.78062	-8.74627	2.82224e-42	2.27295e-40	down
TR149240	264	unknown	1.62361	8.66224	-2.41553	1.08929e-21	4.40086e-20	down
TR194848	2169	GDSL esterase/lipase 6-like	586.55	219.78	1.41619	0	0	up
TR127131	226	unknown	14.0611	42.4711	-1.59478	2.44913e-50	2.38674e-48	down
TR102337	1284	unknown	30.8156	65.3647	-1.08485	9.67465e-236	4.69918e-233	down
TR269041	985	unknown	28.0303	9.61829	1.54314	9.40809e-135	2.53633e-132	up
TR284100	764	unknown	10.4856	3.4412	1.60743	9.04971e-43	7.40868e-41	up
TR170902	607	unknown	17.6294	6.5866	1.42038	2.13005e-47	1.94211e-45	up
TR271104	530	unknown	0.446202	22.1316	-5.63226	4.21611e-184	1.56589e-181	down
TR120997	920	unknown	5.44628	1.16675	2.22277	2.18501e-41	1.7241e-39	up
TR599195	218	unknown	4.00021	9.99053	-1.32048	6.78331e-10	1.23473e-08	down
TR390056	243	putative disease resistance protein RGA3	11.4351	1.21637	3.23282	1.64826e-34	1.08096e-32	up
TR100153	1996	unknown	5.38346	12.1429	-1.17351	1.40257e-78	2.16549e-76	down
TR160658	727	uncharacterized protein LOC109841729	2.50068	6.48373	-1.3745	7.8302e-21	3.03879e-19	down
TR278989	2020	uncharacterized protein LOC109841191	13.8512	31.6679	-1.19301	1.56542e-209	6.77155e-207	down
TR281006	1560	3-oxo-Delta(4,5)-steroid 5-beta-reductase	12.0328	4.49748	1.41979	1.02425e-81	1.64302e-79	up
TR147326	227	unknown	92.6546	189.421	-1.03167	2.50996e-112	5.50926e-110	down
TR155954	4008	probable methyltransferase PMT26	55.8213	20.3813	1.45357	0	0	up
TR593061	534	hypothetical protein EJD97_012065	6.86433	0.320456	4.42092	2.73804e-55	2.94345e-53	up
TR215131	306	unknown	1.59397	5.03304	-1.65881	7.86006e-10	1.42149e-08	down
TR415297	293	unknown	4.94363	57.1827	-3.53194	8.487e-214	3.74839e-211	down
TR206319	5343	1,4-alpha-glucan-branching enzyme, chloroplastic/amyloplastic	48.5738	18.8206	1.36787	0	0	up
TR206630	1329	transcription factor ILR3-like	34.5433	12.9698	1.41326	1.19549e-195	4.74467e-193	up
TR377502	205	unknown	3.74919	17.8333	-2.24992	4.30615e-31	2.53545e-29	down
TR130248	220	unknown	3.62793	8.76831	-1.27315	1.64532e-08	2.54209e-07	down
TR371162	237	unknown	1.43439	6.62964	-2.20849	5.64529e-14	1.4701e-12	down
TR171534	270	hypothetical protein CERSUDRAFT_146047, partial	0.656909	5.07033	-2.94831	1.73747e-16	5.32005e-15	down
TR281446	252	hypothetical protein BHE74_00037296	11.6132	3.58051	1.69753	7.03311e-18	2.34611e-16	up
TR217564	470	unknown	1.88687	6.58676	-1.80358	2.41842e-20	9.15768e-19	down
TR263188	353	unknown	2.00981	10.0479	-2.32177	2.54604e-31	1.51204e-29	down
TR445079	286	unknown	3.87599	8.32228	-1.10241	2.22857e-08	3.39457e-07	down
TR197917	211	unknown	2.73193	8.62622	-1.65881	2.33644e-11	4.90124e-10	down
TR143485	295	unknown	3.1064	9.12307	-1.55428	8.91231e-15	2.45083e-13	down
TR80752	4530	unknown	5.23352	2.2631	1.20948	1.38152e-80	2.18452e-78	up
TR251435	489	hypothetical protein AMTR_s00007p00077270	5.19885	2.06786	1.33005	2.02203e-11	4.2578e-10	up
TR324931	241	unknown	7.66621	21.8826	-1.5132	1.88366e-26	9.35767e-25	down
TR377825	203	LOW QUALITY PROTEIN: acyl transferase 7-like	5.0239	1.45604	1.78675	1.36096e-07	1.86169e-06	up
TR245490	2682	probable beta-D-xylosidase 2	7.23041	0.777254	3.21762	7.4329e-229	3.51205e-226	up
TR159909	2077	unknown	14.9584	7.27277	1.04038	8.37908e-83	1.3616e-80	up
TR78695	443	unknown	6.07233	15.3811	-1.34084	2.33163e-28	1.24723e-26	down
TR317760	257	unknown	1.66783	5.99265	-1.84522	3.56247e-11	7.32761e-10	down
TR150299	319	putative F-box/LRR-repeat protein 23	10.3788	21.6526	-1.0609	2.56764e-20	9.7126e-19	down
TR164865	1289	unknown	6.7309	2.49824	1.42989	3.91329e-39	2.9101e-37	up
TR469805	217	unknown	6.87938	18.496	-1.42686	6.28579e-19	2.21743e-17	down
TR105808	886	unknown	17.5998	8.37532	1.07134	1.84729e-44	1.57597e-42	up
TR75827	283	unknown	14.3626	3.68303	1.96336	3.50936e-29	1.93959e-27	up
TR267300	265	unknown	0.167326	5.92915	-5.14709	6.48751e-26	3.16228e-24	down
TR246300	969	unknown	1.03722	14.4329	-3.79856	1.87465e-188	7.16249e-186	down
TR271819	307	unknown	200.764	0.101346	10.952	0	0	up
TR226086	852	unknown	18.25	38.91	-1.09224	2.36895e-95	4.40949e-93	down
TR120744	641	PREDICTED: heavy metal-associated isoprenylated plant protein 26-like	102.034	31.5987	1.6911	0	0	up
TR363353	236	tubby-like F-box protein 8 isoform X1	5.01032	0.0329591	7.24808	4.05267e-19	1.44433e-17	up
TR148980	295	putative disease resistance protein RGA1	5.11053	1.47657	1.79123	1.37112e-10	2.67382e-09	up
TR256677	567	photosystem II 5 kDa protein, chloroplastic-like	9.74936	1.92058	2.34377	2.26438e-48	2.11828e-46	up
TR76175	318	unknown	0.929588	14.725	-3.98554	2.25472e-66	2.95156e-64	down
TR197294	1410	unknown	145.32	9.5326	3.93022	0	0	up
TR153071	748	cytochrome c	0.15808	7.13361	-5.49591	1.11469e-84	1.84899e-82	down
TR158607	215	unknown	18.2865	3.8349	2.25352	2.25984e-33	1.4315e-31	up
TR290016	544	homeobox-leucine zipper protein HOX32	2.717	6.00534	-1.14423	1.45526e-11	3.11262e-10	down
TR290640	376	unknown	0.864814	12.5364	-3.85759	1.8573e-65	2.38825e-63	down
TR368087	512	unknown	5.02304	0.729219	2.78414	5.24462e-28	2.77312e-26	up
TR266712	684	putative E3 ubiquitin-protein ligase XBAT35 isoform X1	5.1213	0.86426	2.56697	1.51343e-34	9.93026e-33	up
TR289509	380	unknown	0.116688	35.9851	-8.2686	1.7121e-185	6.43066e-183	down
TR111382	422	unknown	1.47104	7.63088	-2.37501	2.52888e-29	1.40449e-27	down
TR564793	244	unknown	7.51138	3.12409	1.26564	4.30914e-08	6.33438e-07	up
TR16530	369	unknown	1.16161	6.61897	-2.51048	5.03321e-24	2.2661e-22	down
TR188699	403	unknown	5.68479	19.2239	-1.75772	8.92714e-47	8.04395e-45	down
TR455266	326	unknown	2.53897	10.8324	-2.09304	1.22267e-27	6.36216e-26	down
TR211395	762	unknown	3.37506	7.79876	-1.20833	1.89055e-21	7.55886e-20	down
TR134732	3989	DUF221-domain-containing protein	0.0148212	7.4956	-8.98224	0	0	down
TR207971	231	unknown	27.1295	1.88566	3.84672	2.98282e-86	5.03351e-84	up
TR171814	504	unknown	1.20238	6.14242	-2.35292	5.8073e-28	3.06253e-26	down
TR83492	332	unknown	2.40405	5.38861	-1.16445	4.0356e-07	5.13085e-06	down
TR208296	1813	RAV-like factor	38.8221	17.7276	1.13088	1.19747e-211	5.24815e-209	up
TR125685	348	unknown	2.08116	6.92898	-1.73526	2.00478e-15	5.75377e-14	down
TR155730	384	unknown	0.50038	5.3071	-3.40683	7.48721e-27	3.77779e-25	down
TR125050	1324	GDSL esterase/lipase At5g45950	6.88787	0.798984	3.10782	2.12489e-105	4.37089e-103	up
TR183547	423	unknown	3.00501	7.17152	-1.25491	2.55095e-12	5.81171e-11	down
TR211790	813	hypothetical protein PIIN_10521	4.25415	8.82119	-1.0521	9.02175e-21	3.49205e-19	down
TR255705	917	probable serine/threonine-protein kinase At1g01540	7.26934	2.59561	1.48575	3.70197e-32	2.26801e-30	up
TR29995	206	unknown	6.31398	12.838	-1.0238	2.84872e-08	4.27124e-07	down
TR163396	2188	BURP domain-containing protein 12-like	37.0525	9.42786	1.97457	0	0	up
TR78864	230	probable 2-oxoglutarate-dependent dioxygenase AOP1	7.06891	2.57023	1.45959	8.75914e-09	1.40174e-07	up
TR270929	393	unknown	0.940232	13.2212	-3.81369	1.98375e-71	2.79379e-69	down
TR195185	235	unknown	79.8773	20.8526	1.93756	4.14755e-126	1.03692e-123	up
TR74740	1200	unknown	1.05927	5.98932	-2.49933	4.88803e-67	6.48807e-65	down
TR108293	513	Uncharacterized protein ACMD2_00615	12.9653	6.09531	1.08889	2.1039e-20	7.99095e-19	up
TR297159	2969	ETHYLENE INSENSITIVE 3-like 1 protein	2.70817	6.93737	-1.35707	1.13457e-83	1.86033e-81	down
TR148454	265	Hypothetical protein GL50803_112080	387.136	137.779	1.49048	0	0	up
TR191125	595	unknown	2.18602	5.25528	-1.26546	8.42606e-13	1.99781e-11	down
TR245338	1522	unknown	2.61231	7.00153	-1.42234	2.65683e-47	2.41799e-45	down
TR92686	1795	polyol transporter 5-like	66.335	8.62334	2.94345	0	0	up
TR209558	2178	hypothetical protein BHM03_00035262	49.2682	11.2854	2.1262	0	0	up
TR257009	1718	CBL-interacting protein kinase 1-like	19.1251	9.24527	1.04868	1.39451e-88	2.41134e-86	up
TR124032	272	unknown	9.18344	4.5183	1.02326	6.97045e-08	9.92349e-07	up
TR131518	1257	hypothetical protein CDV31_013393	0.117585	7.14097	-5.92434	2.3934e-141	6.71535e-139	down
TR164203	1208	unknown	3.8297	8.57678	-1.1632	3.77827e-34	2.4497e-32	down
TR242135	208	unknown	15.7042	5.16063	1.60553	2.20951e-18	7.57069e-17	up
TR257024	668	unknown	36.3095	0.0232884	10.6065	3.79066e-240	1.87311e-237	up
TR297737	314	hypothetical protein CDL15_Pgr012067	6.07222	17.2412	-1.50556	6.3985e-27	3.23911e-25	down
TR98469	532	unknown	2.52824	6.69639	-1.40525	1.26667e-16	3.90588e-15	down
TR240414	663	unknown	9.58612	4.27046	1.16655	1.12499e-21	4.54254e-20	up
TR422372	564	unknown	8.38607	2.5652	1.70893	3.69373e-28	1.96322e-26	up
TR253457	1061	tyrosine-protein phosphatase DSP3	5.54441	13.7679	-1.3122	5.89428e-57	6.49564e-55	down
TR452721	230	isoflavone 2'-hydroxylase	17.0297	5.81685	1.54974	1.01758e-20	3.92998e-19	up
TR445634	209	unknown	5.44543	1.33981	2.02302	1.44011e-09	2.53446e-08	up
TR403516	234	unknown	47.4996	105.373	-1.14952	2.23979e-77	3.41453e-75	down
TR375010	354	unknown	7.47373	17.6221	-1.23749	3.10176e-23	1.3508e-21	down
TR160800	1229	hypothetical protein CRG98_046883	3.71616	8.43023	-1.18176	5.60395e-35	3.71608e-33	down
TR248391	340	putative O-methyltransferase, partial	12.9981	5.81088	1.16147	1.89481e-15	5.45205e-14	up
TR295776	361	uncharacterized protein A4U43_C06F8570	5.73203	2.5856	1.14855	7.03974e-08	1.00143e-06	up
TR559556	207	unknown	5.28383	0.0375765	7.13561	6.2946e-18	2.10345e-16	up
TR268155	285	unknown	3.00795	24.9999	-3.05507	1.73826e-81	2.78054e-79	down
TR183176	400	3-oxo-Delta(4,5)-steroid 5-beta-reductase	4.9145	14.9344	-1.60352	3.19266e-32	1.95929e-30	down
TR200302	476	unknown	0.0155257	8.92221	-9.1666	3.06593e-53	3.17744e-51	down
TR314983	281	unknown	2.10398	6.75415	-1.68265	5.41846e-12	1.20302e-10	down
TR292324	1902	unknown	2.30799	5.5618	-1.26892	1.0484e-39	7.90979e-38	down
TR266624	221	unknown	10.7677	4.01236	1.42418	8.30518e-12	1.81576e-10	up
TR291505	267	unknown	4.09646	9.14756	-1.15901	3.66498e-09	6.1435e-08	down
TR509212	292	unknown	1.67039	7.08575	-2.08473	8.93954e-17	2.79206e-15	down
TR262004	215	Endoribonuclease Dicer a	0.618717	11.9388	-4.27024	1.31151e-38	9.58956e-37	down
TR413677	265	trans-resveratrol di-O-methyltransferase-like	41.6084	12.6802	1.7143	1.30411e-63	1.61954e-61	up
TR155584	303	unknown	5.41462	11.0386	-1.02762	3.8211e-10	7.12858e-09	down
TR246306	259	unknown	1.76909	8.16876	-2.20711	2.82454e-18	9.62395e-17	down
TR266770	550	unknown	71.6986	1.95166	5.19917	0	0	up
TR293285	372	unknown	5.92013	17.0203	-1.52356	1.00368e-31	6.0433e-30	down
TR92589	505	unknown	2.60487	5.69898	-1.12949	3.5646e-10	6.66939e-09	down
TR98363	1930	hypothetical protein PROFUN_12764	5.67478	2.34559	1.27461	2.53209e-41	1.99442e-39	up
TR201841	296	unknown	7.39023	0.946014	2.96568	1.55168e-25	7.44894e-24	up
TR294112	1639	PREDICTED: uncharacterized protein LOC109221251	9.61316	2.72408	1.81924	1.13072e-97	2.14979e-95	up
TR369715	266	uncharacterized protein A4U43_C08F8020	19.8369	9.59134	1.04838	1.303e-15	3.78027e-14	up
TR109506	505	unknown	1.99024	5.42173	-1.44581	1.2339e-13	3.13153e-12	down
TR121932	3046	unknown	3.18318	11.2155	-1.81695	4.41681e-209	1.8962e-206	down
TR74778	1153	unknown	1.4101	5.8152	-2.04403	1.8165e-49	1.73466e-47	down
TR199583	640	unknown	6.58192	0.388917	4.08097	9.98455e-61	1.18117e-58	up
TR115254	2036	WAT1-related protein At5g47470-like	13.3648	4.70674	1.50564	3.49862e-128	8.91429e-126	up
TR463963	211	unknown	22.556	3.3915	2.73351	1.89177e-49	1.80568e-47	up
TR268762	208	unknown	1.91862	6.13292	-1.67651	1.72599e-08	2.65927e-07	down
TR57558	347	unknown	61.7627	20.264	1.60781	2.20782e-111	4.80907e-109	up
TR297162	1166	unknown	1.77467	16.1304	-3.18416	5.45601e-220	2.47262e-217	down
TR190051	271	unknown	4.63594	19.2306	-2.05247	4.88797e-39	3.61807e-37	down
TR188971	367	polyadenylate-binding protein 8-like	0.402737	6.06159	-3.91179	4.28754e-32	2.62032e-30	down
TR16649	283	unknown	20.7344	41.6127	-1.005	8.78193e-31	5.11197e-29	down
TR80873	538	unknown	13.2145	29.1471	-1.14123	2.55797e-49	2.43457e-47	down
TR120752	1451	protein LURP-one-related 8-like	3.63654	9.41335	-1.37214	4.94017e-57	5.45322e-55	down
TR149671	1029	Uncharacterized protein ACMD2_18502	46.9556	96.53	-1.03968	4.48618e-260	2.41397e-257	down
TR291979	384	phosphoenolpyruvate carboxylase 4	4.73436	9.76344	-1.04422	1.85924e-11	3.93912e-10	down
TR88851	465	uncharacterized protein A4U43_C09F2710	3.8461	8.43072	-1.13226	2.22428e-13	5.53472e-12	down
TR115510	1086	unknown	54.4128	13.4653	2.0147	0	0	up
TR255729	974	protein DMR6-LIKE OXYGENASE 2	14.826	47.5325	-1.68079	9.93316e-254	5.20465e-251	down
TR284149	1815	SRSF protein kinase 1-like	14.4791	30.2477	-1.06285	6.65891e-150	1.96792e-147	down
TR389868	239	unknown	15.0278	0.0325454	8.85097	4.80573e-47	4.34893e-45	up
TR141923	301	unknown	135.872	66.103	1.03946	3.07503e-108	6.52709e-106	up
TR122049	331	unknown	0.625155	8.08383	-3.69275	7.55708e-37	5.27908e-35	down
TR151339	2981	unknown	4.90864	10.312	-1.07093	7.97619e-86	1.33638e-83	down
TR148459	212	PREDICTED: BURP domain protein RD22-like, partial	104.16	45.4959	1.195	8.37909e-74	1.21786e-71	up
TR129820	313	unknown	1.03888	6.85886	-2.72294	3.835e-23	1.66215e-21	down
TR259375	215	unknown	9.00577	0.65121	3.78965	1.34733e-27	6.99531e-26	up
TR231976	427	hypothetical protein D0Y65_035487	1.83458	8.59807	-2.22857	7.10749e-31	4.14938e-29	down
TR30761	257	unknown	2.47299	6.71903	-1.44199	4.21621e-09	7.03592e-08	down
TR194422	294	unknown	11.211	4.60351	1.28411	1.09268e-13	2.78178e-12	up
TR482183	276	unknown	2.03499	7.15833	-1.8146	1.22434e-13	3.10833e-12	down
TR246621	207	unknown	28.5613	1.57821	4.1777	1.37492e-85	2.29784e-83	up
TR113677	577	subtilisin-like protease SBT1.2	7.9922	2.29171	1.80217	1.76753e-29	9.88806e-28	up
TR173287	1782	beta-D-glucosyl crocetin beta-1,6-glucosyltransferase-like protein	2.87812	26.9143	-3.22517	0	0	down
TR676177	745	hypothetical protein PLICRDRAFT_33735	0.0793581	14.1367	-7.47686	4.744e-154	1.45031e-151	down
TR28443	249	unknown	1.48398	5.12308	-1.78754	3.71858e-09	6.2293e-08	down
TR273449	265	unknown	2.17524	7.63158	-1.81081	6.86508e-14	1.77455e-12	down
TR249517	250	unknown	17.2636	5.72486	1.59242	1.62184e-23	7.14332e-22	up
TR454246	1009	unknown	2.81253	7.03057	-1.32177	7.51954e-29	4.09867e-27	down
TR97837	1346	NAC domain-containing protein 21/22	7.9832	3.43264	1.21765	6.90162e-38	4.96051e-36	up
TR291712	270	Kelch-type beta propeller	15.6563	6.33791	1.30467	1.62766e-17	5.3137e-16	up
TR187151	232	unknown	1.78385	27.4254	-3.94245	6.3956e-89	1.11023e-86	down
TR226111	633	putative pectinesterase/pectinesterase inhibitor 41	5.34712	1.05677	2.3391	3.23334e-30	1.84924e-28	up
TR481581	459	unknown	10.7231	1.11845	3.26114	3.24605e-60	3.80737e-58	up
TR196554	251	unknown	5.47642	1.85936	1.55842	2.82024e-08	4.2295e-07	up
TR291707	241	unknown	1.90122	5.22859	-1.4595	4.0922e-07	5.19396e-06	down
TR216666	265	unknown	1.28283	5.10729	-1.99323	6.35824e-11	1.27864e-09	down
TR291315	643	unknown	5.05708	2.12906	1.24808	5.31752e-13	1.28159e-11	up
TR213188	203	unknown	51.5496	121.082	-1.23195	6.98907e-86	1.17247e-83	down
TR84305	588	unknown	0.603284	5.23847	-3.11824	6.5981e-37	4.62659e-35	down
TR84864	527	unknown	2.41199	10.686	-2.14742	1.97831e-44	1.68594e-42	down
TR181618	1809	unknown	35.7378	13.7078	1.38246	1.03844e-265	5.74255e-263	up
TR88838	726	36.4 kDa proline-rich protein	1.14009	6.49266	-2.50966	8.71922e-45	7.50272e-43	down
TR257522	210	protein kinase and PP2C-like domain-containing protein isoform X1	1.68919	5.85227	-1.79266	6.6783e-09	1.08609e-07	down
TR314752	304	unknown	5.10509	1.89341	1.43095	3.05932e-08	4.56574e-07	up
TR284211	273	unknown	7.03831	0.113968	5.94852	1.141e-31	6.85878e-30	up
TR126799	399	carrier protein	1.22244	9.31841	-2.93032	9.44974e-42	7.51431e-40	down
TR112099	452	putative disease resistance protein RGA3 isoform X1	39.0439	16.245	1.2651	9.40519e-65	1.19514e-62	up
TR107809	303	unknown	11.0244	4.92885	1.16137	4.86254e-12	1.08351e-10	up
TR228806	656	unknown	6.33126	13.0192	-1.04008	5.27106e-24	2.37024e-22	down
TR359241	425	unknown	2.67787	10.6884	-1.99688	4.16762e-33	2.61591e-31	down
TR203367	1402	hypothetical protein NECHADRAFT_75612	0.0421696	5.3483	-6.98673	5.00502e-114	1.12013e-111	down
TR94903	446	benzyl alcohol O-benzoyltransferase	11.4002	3.17412	1.84463	2.53463e-33	1.602e-31	up
TR203605	593	unknown	6.25614	1.88884	1.72777	9.21519e-23	3.92499e-21	up
TR154285	336	uncharacterized protein LOC109831576	1.01176	5.50966	-2.4451	4.33801e-18	1.46421e-16	down
TR227577	465	uncharacterized protein A4U43_C04F30880	6.5479	13.7166	-1.06682	4.86339e-19	1.72525e-17	down
TR218277	668	unknown	2.36753	7.38244	-1.64072	9.76617e-28	5.09975e-26	down
TR87674	483	unknown	4.86562	18.3588	-1.91578	1.07662e-59	1.25066e-57	down
TR290003	225	unknown	0.394145	6.70666	-4.08879	7.2171e-23	3.09093e-21	down
TR294737	458	PREDICTED: uncharacterized protein LOC104000730	11.2628	2.92112	1.94697	3.3976e-36	2.33523e-34	up
TR172887	241	PREDICTED: fasciclin-like arabinogalactan protein 2	8.15685	2.45292	1.73351	7.77762e-13	1.85381e-11	up
TR219560	2172	aspartyl protease family protein At5g10770-like	13.0452	3.64565	1.83927	1.18555e-176	4.21878e-174	up
TR297245	890	unknown	5.18146	0.856491	2.59685	1.7342e-45	1.51377e-43	up
TR199146	1678	PREDICTED: tricetin 3',4',5'-O-trimethyltransferase-like	50.3046	25.0687	1.0048	2.32386e-209	1.0009e-206	up
TR209919	244	unknown	0.0302878	6.12066	-7.65881	4.97365e-23	2.14622e-21	down
TR111050	689	unknown	14.9092	5.03504	1.56613	2.13969e-52	2.17434e-50	up
TR279026	589	unknown	2.38394	11.2515	-2.2387	1.25039e-54	1.32598e-52	down
TR202607	790	unknown	1.57159	11.1654	-2.82873	2.91975e-93	5.31576e-91	down
TR120304	246	unknown	17.7245	8.60044	1.04326	4.55438e-13	1.10541e-11	up
TR115091	237	unknown	5.61283	2.2974	1.28873	2.2142e-06	2.48195e-05	up
TR222447	707	unknown	3.32403	9.15358	-1.4614	1.50204e-30	8.68514e-29	down
TR529392	1665	hypothetical protein V498_03885	0.00443857	5.01738	-10.1426	4.32618e-90	7.63271e-88	down
TR255759	2131	BTB/POZ domain-containing protein At1g55760 isoform X1	17.1803	7.09577	1.27572	5.41748e-134	1.45168e-131	up
TR129764	393	unknown	1.16589	9.06483	-2.95885	1.92265e-40	1.48624e-38	down
TR120887	235	unknown	8.17642	0.99298	3.04163	3.83273e-23	1.66135e-21	up
TR292419	2318	RHOMBOID-like protein 2	36.3773	12.04	1.5952	0	0	up
TR610244	434	unknown	11.8857	31.651	-1.41303	7.06493e-60	8.23341e-58	down
TR82182	632	glutamine dumper 5	1.5903	5.71068	-1.84436	3.95373e-24	1.78774e-22	down
TR112410	240	unknown	0.677437	5.12074	-2.91819	8.03978e-15	2.22121e-13	down
TR164733	238	unknown	11.3027	1.8302	2.6266	1.45407e-27	7.54163e-26	up
TR177784	693	unknown	4.09502	13.6935	-1.74155	3.45468e-56	3.76865e-54	down
TR156610	292	unknown	11.4903	2.87692	1.99782	6.69803e-25	3.13367e-23	up
TR245493	282	unknown	7.12816	16.329	-1.19583	1.01095e-16	3.14209e-15	down
TR265532	257	hypothetical protein EMGBS15_03310	2.07041	5.56893	-1.42748	1.10511e-07	1.52839e-06	down
TR250505	599	unknown	4.29349	11.5312	-1.42532	2.33043e-31	1.38564e-29	down
TR163368	724	alpha-humulene synthase-like	5.61412	0.923946	2.60318	2.10244e-40	1.62271e-38	up
TR229465	575	hypothetical protein POSPLADRAFT_1161368, partial	1.5166	5.27574	-1.79853	6.78284e-20	2.51218e-18	down
TR145545	426	unknown	5.62074	12.5987	-1.16445	1.6822e-18	5.81507e-17	down
TR229231	351	unknown	2.14759	5.62877	-1.3901	9.76214e-10	1.74259e-08	down
TR396562	443	unknown	13.3791	2.63375	2.3448	9.23876e-52	9.26807e-50	up
TR217778	320	unknown	2.30945	10.0632	-2.12347	8.69415e-26	4.21883e-24	down
TR222369	498	unknown	1.98853	13.6199	-2.77594	8.40871e-71	1.17593e-68	down
TR206315	926	unknown	4.64483	21.8062	-2.23104	6.85046e-162	2.22188e-159	down
TR594026	214	unknown	0.690675	7.70564	-3.47984	2.17097e-22	9.07299e-21	down
TR233508	245	unknown	2.35281	5.01624	-1.09222	6.63483e-05	0.000539762	down
TR512327	645	hypothetical protein TOPH_01895, partial	0.0458309	5.18556	-6.82204	2.28088e-52	2.31605e-50	down
TR216508	691	unknown	6.07475	2.83667	1.09862	1.29006e-13	3.27134e-12	up
TR102503	1331	unknown	28.0618	7.12966	1.9767	1.65921e-255	8.7281e-253	up
TR76115	345	unknown	9.42522	4.55427	1.0493	3.38257e-10	6.33965e-09	up
TR413743	396	unknown	2.61271	6.44267	-1.30211	3.91719e-11	8.03157e-10	down
TR35606	254	unknown	5.52812	2.26613	1.28656	1.19686e-06	1.40581e-05	up
TR107873	913	Actin 7 isoform 1	62.2948	29.9206	1.05797	4.43727e-154	1.35862e-151	up
TR226217	1714	unknown	1.56083	7.11577	-2.18871	2.61025e-96	4.90436e-94	down
TR77880	746	unknown	2.10017	5.06739	-1.27074	2.98325e-15	8.4782e-14	down
TR205733	380	unknown	13.1857	2.94758	2.16137	4.93604e-40	3.76246e-38	up
TR97675	2326	glucan endo-1,3-beta-glucosidase 8	19.3239	7.45062	1.37495	7.3325e-184	2.71577e-181	up
TR297163	967	unknown	42.3238	1.14222	5.21156	0	0	up
TR162199	363	unknown	1.50655	5.22842	-1.79513	5.47221e-13	1.31796e-11	down
TR111037	2130	Transferase domain-containing protein	23.1907	8.20925	1.49823	2.33398e-229	1.10542e-226	up
TR208366	238	unknown	2.2357	7.77834	-1.79874	9.77434e-13	2.30421e-11	down
TR393651	281	unknown	5.68074	2.10375	1.43312	1.87712e-08	2.88211e-07	up
TR441296	235	unknown	15.7868	7.61284	1.05221	1.7775e-11	3.77234e-10	up
TR138740	232	unknown	0.764506	7.71129	-3.33437	2.2255e-23	9.7467e-22	down
TR103923	255	hypothetical protein	2.7822	13.4825	-2.27678	9.65341e-30	5.44078e-28	down
TR154998	1235	unknown	16.3722	35.5851	-1.12003	6.70699e-131	1.75023e-128	down
TR52051	1307	hypothetical protein C4D60_Mb04t22140	33.0101	6.51071	2.34202	0	0	up
TR104005	1512	predicted protein	0.322589	6.04982	-4.22912	3.20861e-132	8.42816e-130	down
TR113133	1032	unknown	0.0286443	8.01953	-8.12913	1.15802e-114	2.60629e-112	down
TR116537	216	unknown	4.17411	11.7395	-1.49183	2.82106e-13	6.9678e-12	down
TR92700	391	unknown	1.62547	5.92825	-1.86675	2.67556e-16	8.11125e-15	down
TR77217	1370	AT-hook motif nuclear-localized protein 28-like	10.7779	3.27031	1.72057	5.62137e-85	9.33612e-83	up
TR206509	252	unknown	4.51625	9.93899	-1.13797	3.94905e-09	6.6061e-08	down
TR600331	291	unknown	0.914255	6.46858	-2.82278	3.28993e-21	1.29938e-19	down
TR135823	1091	unknown	3.95591	9.66767	-1.28916	1.54072e-40	1.19377e-38	down
TR259410	1520	unknown	7.00127	46.1992	-2.72218	0	0	down
TR214928	564	unknown	3.27581	8.82648	-1.42999	3.63477e-23	1.5764e-21	down
TR145691	1770	unknown	2.3799	5.66017	-1.24994	7.39144e-37	5.16654e-35	down
TR180793	256	hypothetical protein Saspl_024902	5.19625	1.1546	2.17008	7.87523e-12	1.72446e-10	up
TR187499	240	unknown	0.0307926	5.44484	-7.46616	1.1931e-20	4.58899e-19	down
TR223272	391	unknown	2.1925	6.6842	-1.60818	4.78232e-15	1.34163e-13	down
TR182694	502	unknown	1.82547	10.8153	-2.56673	1.40334e-52	1.4319e-50	down
TR103945	1033	PREDICTED: peroxygenase-like isoform X1	8.38465	46.4291	-2.46921	0	0	down
TR277937	234	PREDICTED: filament-like plant protein 4	6.3796	1.0637	2.58437	9.5569e-16	2.80557e-14	up
TR273243	297	unknown	0.0497658	5.55222	-6.80176	1.03254e-26	5.18234e-25	down
TR121042	869	unknown	24.3733	11.9584	1.02728	6.68688e-56	7.25693e-54	up
TR487355	209	unknown	2.19232	8.41103	-1.93983	2.56084e-13	6.34371e-12	down
TR259206	215	unknown	12.3056	50.5049	-2.03711	1.21481e-78	1.87705e-76	down
TR255764	436	unknown	2.44081	7.99242	-1.71127	3.2742e-21	1.29343e-19	down
TR132078	549	LOW QUALITY PROTEIN: putative UDP-rhamnose:rhamnosyltransferase 1	6.40756	1.81353	1.82097	3.51579e-23	1.52562e-21	up
TR297224	595	Os04g0570850, partial	13.8365	5.59518	1.30622	1.21484e-32	7.54108e-31	up
TR246478	823	2-oxoglutarate dehydrogenase, mitochondrial	3.23266	13.5341	-2.06581	4.70618e-82	7.5858e-80	down
TR638326	312	unknown	41.6411	20.4929	1.02288	9.84762e-35	6.49346e-33	up
TR106171	770	unknown	16.0282	0.0606104	8.04683	2.21334e-171	7.5985e-169	up
TR215118	350	unknown	2.4071	5.15593	-1.09893	1.18716e-06	1.39457e-05	down
TR250960	1258	unknown	1.32766	5.75028	-2.11475	1.62418e-55	1.75548e-53	down
TR213010	283	cysteine-rich receptor-like protein kinase 10	2.61139	6.87132	-1.39577	1.17457e-09	2.08279e-08	down
TR211489	1362	uncharacterized protein LOC103696480	40.5866	15.7052	1.36976	2.32972e-224	1.0741e-221	up
TR103144	267	unknown	5.14825	2.09753	1.29539	1.36292e-06	1.58878e-05	up
TR291070	1363	subtilisin-like protease SBT1.4	23.2063	9.2564	1.32599	4.53155e-123	1.10054e-120	up
TR100040	240	unknown	12.9329	3.75953	1.78242	4.34374e-20	1.62577e-18	up
TR226299	3109	PREDICTED: probable LRR receptor-like serine/threonine-protein kinase At1g14390	20.1431	8.81162	1.1928	4.06708e-205	1.69502e-202	up
TR490427	278	hypothetical protein V496_10504, partial	5.10404	2.01453	1.34119	4.63103e-07	5.79379e-06	up
TR130834	995	uncharacterized protein LOC105056050	24.0201	10.4754	1.19724	5.88012e-80	9.24298e-78	up
TR100054	2467	unknown	2.055	6.514	-1.6644	3.58805e-88	6.17756e-86	down
TR184690	335	unknown	2.559	7.10499	-1.47325	2.39136e-12	5.46277e-11	down
TR260270	1044	unknown	9.75453	4.82793	1.01467	3.02709e-27	1.55188e-25	up
TR262562	1926	unknown	25.3708	6.55868	1.95169	0	0	up
TR109148	360	unknown	1.5191	5.83375	-1.94121	1.2447e-15	3.61428e-14	down
TR184846	2811	PREDICTED: abscisic acid 8'-hydroxylase 1 isoform X2	11.9043	4.43291	1.42516	5.82817e-145	1.6645e-142	up
TR262608	477	unknown	8.02545	2.96784	1.43517	2.85483e-18	9.72468e-17	up
TR600847	283	subtilisin-like protease SBT1.7	11.4901	0.659647	4.12255	1.48505e-47	1.3593e-45	up
TR158733	411	hypothetical protein Bm1_11025	3.63218	8.02437	-1.14355	1.19234e-11	2.56684e-10	down
TR250479	3754	uncharacterized protein LOC103722359 isoform X1	17.0444	7.04899	1.27381	4.18564e-232	2.0038e-229	up
TR269001	554	unknown	1.54741	6.0935	-1.97741	9.90518e-25	4.59911e-23	down
TR270928	448	unknown	1.22071	18.7166	-3.93853	1.702e-116	3.89872e-114	down
TR378042	223	unnamed protein product	18.227	47.7862	-1.39052	9.04893e-46	7.96495e-44	down
TR123988	1547	PREDICTED: PI-PLC X domain-containing protein At5g67130-like	20.3793	8.94987	1.18716	1.72418e-103	3.47678e-101	up
TR111236	427	hypothetical protein CRG98_040012	5.05374	1.5666	1.68972	1.66688e-13	4.18595e-12	up
TR236098	204	unknown	3.04303	9.76105	-1.68153	1.68549e-12	3.89667e-11	down
TR110708	241	unknown	54.5221	184.485	-1.75859	1.32797e-259	7.11692e-257	down
TR225322	722	unknown	14.5143	1.48672	3.28727	6.32348e-127	1.59189e-124	up
TR608097	233	unknown	5.0114	2.06977	1.27574	1.08561e-05	0.000105354	up
TR430043	224	unknown	1.91354	5.13926	-1.42532	1.97912e-06	2.23072e-05	down
TR214860	623	actin, partial	1.3523	15.307	-3.5007	9.90178e-122	2.373e-119	down
TR273245	1582	unknown	2.29835	6.46064	-1.49108	1.23751e-48	1.16312e-46	down
TR365967	374	unknown	5.84895	1.99658	1.55065	2.98057e-12	6.75196e-11	up
TR403837	349	unknown	17.4062	2.09503	3.05456	9.66729e-70	1.33188e-67	up
TR126057	362	uncharacterized protein LOC113815793	1.83735	6.87588	-1.90392	8.15958e-18	2.7118e-16	down
TR173701	2980	uncharacterized protein LOC109844042	13.0743	111.262	-3.08915	0	0	down
TR111175	3061	vacuolar-processing enzyme	123.661	30.4628	2.02127	0	0	up
TR596207	266	RING-H2 finger protein ATL60-like	8.44597	1.46209	2.53023	2.06799e-22	8.65394e-21	up
TR280716	222	unknown	3790.59	111.77	5.08382	0	0	up
TR243192	532	unknown	4.38968	9.56209	-1.12321	1.03008e-16	3.19931e-15	down
TR112285	430	unknown	1.61554	5.39057	-1.73842	6.40226e-15	1.78057e-13	down
TR134437	269	unknown	9.01113	0.115663	6.28371	2.9283e-39	2.1829e-37	up
TR154355	776	unknown	5.71409	1.88444	1.60039	2.79933e-24	1.27646e-22	up
TR197308	214	unknown	2.21016	5.5248	-1.32177	5.35993e-06	5.53728e-05	down
TR111383	259	unknown	3.25284	9.67037	-1.57187	4.63603e-14	1.21369e-12	down
TR122373	343	unknown	2.88714	53.7454	-4.21843	5.17055e-264	2.82409e-261	down
TR116583	353	pathogenesis related gene 3	7146.54	119.341	5.90408	0	0	up
TR289330	248	unknown	6.43665	27.2869	-2.08383	4.06944e-51	4.03972e-49	down
TR224513	342	trans-resveratrol di-O-methyltransferase-like	65.9934	27.156	1.28105	7.05237e-84	1.1597e-81	up
TR263454	464	unknown	4.6826	9.45471	-1.01372	1.33375e-12	3.11759e-11	down
TR183081	682	unknown	1.47371	8.73638	-2.56758	1.51388e-57	1.68367e-55	down
TR266205	336	benzyl alcohol O-benzoyltransferase-like	27.2295	8.47283	1.68425	7.93634e-52	7.97355e-50	up
TR201025	215	unknown	4.74349	9.91286	-1.06335	2.74948e-07	3.57584e-06	down
TR75048	252	unknown	118.302	38.83	1.60724	4.44014e-154	1.35845e-151	up
TR453856	206	phosphoribulokinase, partial	32.0004	7.77834	2.04056	1.46128e-48	1.37118e-46	up
TR206393	993	dynein light chain 1, cytoplasmic-like	12.0566	24.8468	-1.04324	1.96617e-66	2.57891e-64	down
TR325587	255	unknown	39.0668	0.36604	6.7378	6.82422e-153	2.06257e-150	up
TR482815	366	predicted protein	6.17871	16.4918	-1.41637	2.27991e-27	1.17327e-25	down
TR105840	524	unknown	49.7571	676.359	-3.76482	0	0	down
TR208973	381	unknown	3.49145	7.22712	-1.0496	7.4522e-09	1.20759e-07	down
TR105841	429	unknown	25.1509	359.979	-3.83923	0	0	down
TR76255	2773	unknown	8.21373	2.01962	2.02395	1.80515e-161	5.8406e-159	up
TR174044	2045	unknown	7.71908	15.4882	-1.00467	9.01407e-80	1.41414e-77	down
TR234199	740	unknown	7.88957	2.56475	1.62113	5.28916e-32	3.22063e-30	up
TR291465	1146	unknown	13.7358	103.494	-2.91354	0	0	down
TR382916	387	uncharacterized protein A4U43_C01F12410	69.7393	15.9185	2.13127	7.2518e-204	2.99728e-201	up
TR292516	238	unknown	1.17995	5.68669	-2.26886	1.32362e-12	3.09465e-11	down
TR235621	1774	glutamate decarboxylase	23.4038	166.879	-2.83399	0	0	down
TR172337	274	unknown	7.92966	1.76006	2.17163	2.19932e-18	7.53869e-17	up
TR495607	218	unknown	2.77981	19.6243	-2.81958	4.96953e-46	4.40824e-44	down
TR149790	267	unknown	2.6018	30.1811	-3.53606	5.75132e-104	1.16741e-101	down
TR112865	795	hypothetical protein B296_00038825, partial	39.7678	4.07018	3.28844	0	0	up
TR140250	696	unknown	3.1005	6.68311	-1.10802	4.1207e-15	1.16075e-13	down
TR95403	355	unknown	156.34	33.4359	2.22521	0	0	up
TR95263	891	unknown	10.7328	44.8717	-2.06377	5.57273e-289	3.38658e-286	down
TR216464	975	unknown	0.25771	6.22267	-4.59371	8.55612e-92	1.53466e-89	down
TR268963	236	unknown	2.12939	8.56936	-2.00875	9.82486e-16	2.88032e-14	down
TR295456	404	unknown	1287.4	93.8022	3.77869	0	0	up
TR234275	341	alpha-tubulin, partial	439.383	205.43	1.09683	0	0	up
TR206463	2404	probable WRKY transcription factor 53	9.89258	2.68553	1.88114	3.87648e-153	1.17609e-150	up
TR78951	830	Miraculin	14.3531	3.99226	1.84608	8.91708e-76	1.33044e-73	up
TR102589	933	hypothetical protein M569_10698	223.038	17.7576	3.65078	0	0	up
TR104811	305	unknown	5.42758	11.5782	-1.09304	1.32449e-11	2.84128e-10	down
TR621266	274	unknown	1.6183	5.05308	-1.64269	7.1028e-09	1.15329e-07	down
TR557956	245	unknown	11.764	5.7782	1.02569	6.50586e-09	1.05901e-07	up
TR184865	235	unknown	3.01899	8.60582	-1.51125	4.56831e-11	9.33113e-10	down
TR289831	342	Retrovirus-related Pol polyprotein from transposon TNT 1-94	3.75994	9.32491	-1.31038	1.14229e-13	2.90465e-12	down
TR77319	778	unknown	4.06557	8.21825	-1.01537	1.01893e-17	3.36439e-16	down
TR129912	402	unknown	1.87513	13.3896	-2.83605	8.76034e-58	9.77825e-56	down
TR473840	724	unknown	11.3712	4.81312	1.24034	3.05097e-30	1.74694e-28	up
TR115308	1070	unknown	7.07252	3.30034	1.09961	2.45229e-23	1.07182e-21	up
TR171767	313	unknown	5.80829	12.2764	-1.0797	2.79429e-12	6.34905e-11	down
TR134856	253	unknown	25.0625	8.85439	1.50107	4.08375e-31	2.40734e-29	up
TR153106	3326	unknown	5.89263	1.80544	1.70656	6.68956e-111	1.44842e-108	up
TR171276	530	unknown	11.6013	23.247	-1.00276	5.1276e-32	3.12368e-30	down
TR192817	736	unknown	1.58649	8.5604	-2.43184	3.15365e-57	3.49857e-55	down
TR257427	295	unknown	20.6425	8.06838	1.35527	6.4861e-26	3.16198e-24	up
TR112354	297	vacuolar-processing enzyme	17.0697	7.69977	1.14855	3.25771e-17	1.04523e-15	up
TR200893	337	unknown	4.78062	9.83256	-1.04037	3.06677e-10	5.76102e-09	down
TR273539	226	L-ascorbate oxidase isoform X2	10.3986	0.344174	4.91711	1.65608e-37	1.18e-35	up
TR215511	356	unknown	2.11742	11.886	-2.48888	5.08653e-40	3.87569e-38	down
TR74596	824	cytochrome c oxidase subunit III	0.0179374	7.36299	-8.68117	9.16908e-80	1.43789e-77	down
TR285360	332	unknown	0.934908	5.48232	-2.55189	1.28142e-18	4.45666e-17	down
TR243795	237	unknown	5.23864	2.2974	1.18919	1.76595e-05	0.000163928	up
TR280821	712	hypothetical protein C4D60_Mb05t18920	2.44957	12.1263	-2.30754	3.44317e-73	4.96114e-71	down
TR487856	280	unknown	3.43118	8.33394	-1.28029	4.47388e-10	8.29505e-09	down
TR96877	2779	putative lipoxygenase 5	45.8093	9.37655	2.28851	0	0	up
TR227640	1169	hypothetical protein BHM03_00022230	45.4666	105.503	-1.21441	0	0	down
TR153064	1481	peroxisome biogenesis factor 10 isoform X1	11.0379	22.6155	-1.03484	2.33501e-88	4.02541e-86	down
TR164893	3671	chitin-inducible gibberellin-responsive protein 1-like	18.698	9.01364	1.0527	4.86816e-184	1.80639e-181	up
TR87689	1152	myb-related protein 306-like	10.6106	3.21397	1.72308	8.24245e-71	1.15349e-68	up
TR143393	444	ACT domain-containing protein ACR8-like	3.82827	15.2764	-1.99654	1.43815e-48	1.35042e-46	down
TR159086	706	Uncharacterised protein	19.9515	49.9753	-1.32472	7.50581e-137	2.04699e-134	down
TR724955	2055	peptide transporter	0.00359622	8.75111	-11.2488	5.33938e-161	1.71921e-158	down
TR141066	637	hypothetical protein HALTITAN_3297	21.2077	58.9054	-1.47381	1.45219e-170	4.95984e-168	down
TR278247	366	unknown	4.40183	11.6463	-1.40369	1.48544e-19	5.40639e-18	down
TR98374	280	unknown	0.739023	6.22267	-3.07384	2.49454e-21	9.91122e-20	down
TR70520	246	unknown	6.7894	2.7825	1.2869	1.1748e-07	1.62139e-06	up
TR217942	264	uncharacterized protein LOC109827551	6.94233	2.06244	1.75107	3.23334e-12	7.31355e-11	up
TR189041	269	1,4-alpha-glucan-branching enzyme, chloroplastic/amyloplastic	26.429	5.55183	2.25109	7.41416e-59	8.47466e-57	up
TR249453	431	sister-chromatid cohesion protein 3	6.00134	0.938454	2.67693	4.39285e-27	2.23684e-25	up
TR705939	1139	unknown	9.13559	0.0068291	10.3856	9.13529e-108	1.92576e-105	up
TR129784	296	unknown	6.99076	0.315338	4.47048	4.00092e-32	2.44665e-30	up
TR246399	1584	probable F-box protein At4g22030	5.64531	1.80709	1.64339	5.1511e-49	4.8678e-47	up
TR334516	278	tropinone reductase homolog At5g06060-like	3.40269	13.0385	-1.93803	8.77834e-26	4.25761e-24	down
TR134814	383	uncharacterized protein LOC109840229	1.92956	6.25517	-1.69677	6.61484e-15	1.83841e-13	down
TR274351	464	unknown	7.26281	16.6966	-1.20096	3.19321e-27	1.63348e-25	down
TR373382	260	hypothetical protein MPPM_1060	2.89924	6.40217	-1.14289	1.46983e-06	1.69059e-05	down
TR245131	717	unknown	7.00886	17.8566	-1.3492	2.95449e-52	2.99548e-50	down
TR131746	226	unknown	17.8543	6.40164	1.47975	5.35687e-20	1.99589e-18	up
TR556097	1107	probable carbohydrate esterase At4g34215	35.2888	17.6365	1.00065	2.623e-97	4.9657e-95	up
TR392471	208	unknown	0.0355299	24.0829	-9.40476	1.32298e-60	1.56277e-58	down
TR140060	874	probable calcium-binding protein CML18	87.685	36.0616	1.28187	2.68512e-280	1.57425e-277	up
TR449065	610	unknown	1.50228	5.66161	-1.91406	2.89842e-24	1.31969e-22	down
TR245482	2801	pirin-like protein	5.30851	11.0968	-1.06377	7.75863e-86	1.30048e-83	down
TR260203	1393	unknown	7.75629	3.65186	1.08674	4.98333e-32	3.03719e-30	up
TR110900	1386	hypothetical protein C4D60_Mb02t17030	8.78723	1.06629	3.0428	2.14076e-137	5.87038e-135	up
TR150758	335	unknown	10.1037	4.04009	1.32242	1.34222e-14	3.65141e-13	up
TR191200	663	unknown	5.41727	16.7768	-1.63083	6.89927e-60	8.04504e-58	down
TR258790	259	unknown	5.13607	13.1541	-1.35678	3.25669e-15	9.21658e-14	down
TR222763	1670	hypothetical protein C4D60_Mb08t07090	15.7894	127.285	-3.01104	0	0	down
TR252767	309	unknown	7.17498	21.145	-1.55927	9.3659e-34	6.01102e-32	down
TR110727	372	unknown	1.4701	10.6639	-2.85874	2.17095e-43	1.80428e-41	down
TR215293	327	unknown	32.4537	201.238	-2.63245	0	0	down
TR410874	338	unknown	2.01154	6.25949	-1.63774	9.3287e-13	2.20397e-11	down
TR250998	601	unknown	2.72983	6.54882	-1.26242	1.13599e-15	3.31368e-14	down
TR256150	803	unknown	10.5838	5.1339	1.04373	5.05206e-24	2.27407e-22	up
TR81745	1737	geraniol 8-hydroxylase	8.73893	3.50182	1.31935	1.34643e-59	1.56046e-57	up
TR81756	874	unknown	1.40364	7.83174	-2.48016	2.16158e-63	2.67526e-61	down
TR102374	234	unknown	1.07379	7.31297	-2.76774	4.57496e-19	1.6259e-17	down
TR285172	977	unknown	5.37058	1.91075	1.49094	8.62514e-26	4.18636e-24	up
TR130974	2889	unknown	8.12439	1.52928	2.4094	9.56344e-206	4.00244e-203	up
TR177817	701	UDP-glucuronosyl/UDP-glucosyltransferase	16.1721	45.9599	-1.50687	1.39926e-151	4.19739e-149	down
TR154252	1104	unknown	0.856838	5.49557	-2.68117	2.62045e-61	3.12779e-59	down
TR228370	214	unknown	9.18598	1.81737	2.33758	3.2738e-18	1.11219e-16	up
TR570524	486	unknown	0.669074	5.56968	-3.05736	4.45693e-32	2.72134e-30	down
TR113243	243	unknown	8.21136	3.45704	1.24808	1.57328e-08	2.44009e-07	up
TR111106	1481	alpha-galactosidase	27.1857	13.0567	1.05806	1.14588e-109	2.4637e-107	up
TR295539	230	unknown	21.3353	4.93755	2.11137	3.75121e-38	2.71424e-36	up
TR282611	576	Trans-resveratrol di-O-methyltransferase	5.92758	56.3119	-3.24793	0	0	down
TR169052	322	unknown	5.27873	2.02913	1.37933	1.73189e-08	2.66744e-07	up
TR151082	495	hypothetical protein E3Q16_04427	1.79157	12.1625	-2.76314	9.28354e-63	1.13594e-60	down
TR80872	1149	chitinase	30.307	122.72	-2.01765	0	0	down
TR92530	964	non-specific lipid-transfer protein-like protein At2g13820	19.1349	0.0322753	9.21156	1.53708e-223	7.06211e-221	up
TR97772	1421	hypothetical protein GW17_00053105	67.6718	32.3942	1.06282	5.30918e-261	2.86454e-258	up
TR163211	1563	3-ketoacyl-CoA synthase 12-like	14.5251	5.17561	1.48875	1.58232e-105	3.26492e-103	up
TR622640	211	unknown	4.06287	9.65841	-1.24929	1.08e-08	1.71123e-07	down
TR403094	573	unknown	41.4265	13.249	1.64468	3.65209e-127	9.21711e-125	up
TR434554	211	unknown	1.96139	6.04572	-1.62404	3.57028e-08	5.29987e-07	down
TR110781	2134	unknown	10.133	1.18826	3.09214	5.40292e-246	2.72372e-243	up
TR280893	1896	unknown	5.25423	11.7742	-1.16407	1.27898e-71	1.80761e-69	down
TR226220	602	unknown	4.3703	9.14795	-1.06572	1.26184e-16	3.89219e-15	down
TR428826	297	unknown	2.0404	5.0808	-1.3162	2.99404e-07	3.87027e-06	down
TR155911	3110	hypothetical protein B296_00052407	23.7628	52.5676	-1.14547	0	0	down
TR275395	1160	PREDICTED: leucine-rich repeat extensin-like protein 4	7.55587	3.76847	1.00362	2.78481e-23	1.21529e-21	up
TR239841	1634	unknown	9.1722	4.1129	1.15711	3.1204e-48	2.90885e-46	up
TR173006	328	unknown	2.29818	7.16176	-1.63982	5.06016e-14	1.32342e-12	down
TR230308	341	unknown	6.37163	13.3669	-1.06893	4.39342e-14	1.15221e-12	down
TR171546	856	unknown	3.90232	9.59571	-1.29806	2.8418e-32	1.74558e-30	down
TR121269	1381	unknown	6.48585	0.0112648	9.16933	3.55949e-110	7.68616e-108	up
TR57504	602	unknown	7.48844	3.15268	1.24808	1.93719e-17	6.29896e-16	up
TR168640	1033	fibrinolytic enzyme	8.32742	3.34326	1.31662	1.98156e-34	1.29571e-32	up
TR214748	483	unknown	5.04922	2.02913	1.3152	7.51627e-11	1.50447e-09	up
TR117196	2441	uncharacterized protein LOC105045923 isoform X1	8.50739	2.51099	1.76046	1.59618e-122	3.85306e-120	up
TR229410	1168	unnamed protein product	4.40377	12.2802	-1.47952	9.14353e-67	1.20763e-64	down
TR496558	228	unknown	1.62066	8.66534	-2.41867	5.57986e-19	1.97258e-17	down
TR244750	1238	hypothetical protein C4D60_Mb02t15670	9.76608	4.36039	1.16332	1.43343e-39	1.07639e-37	up
TR177244	1458	GDSL esterase/lipase At2g23540-like	5.53507	0.00533494	10.0189	1.13758e-88	1.96876e-86	up
TR181158	1244	RING-H2 finger protein ATL2, partial	1.00992	6.74039	-2.73859	6.91323e-86	1.16023e-83	down
TR228936	481	uncharacterized protein LOC109841719	7.15976	2.06991	1.79034	3.0613e-22	1.27002e-20	up
TR171764	426	hypothetical protein C4D60_Mb10t03080	3.53898	24.6497	-2.80016	1.56775e-109	3.36529e-107	down
TR610301	302	unknown	6.41139	0.515122	3.63765	7.51697e-27	3.79185e-25	up
TR277567	524	hypothetical protein EGW08_006630, partial	1.49497	7.45177	-2.31747	3.08366e-34	2.00422e-32	down
TR90606	811	unknown	2.2599	5.48608	-1.27952	7.46881e-18	2.48626e-16	down
TR115923	267	hypothetical protein C4D60_Mb00t01050	4.31789	13.8087	-1.67718	9.08603e-22	3.68259e-20	down
TR285800	3434	hypothetical protein C4D60_Mb05t07800	97.6052	34.8825	1.48446	0	0	up
TR433754	208	unknown	26.7185	54.3736	-1.02507	1.48304e-30	8.57654e-29	down
TR262204	1006	unknown	6.33238	0.91237	2.79506	4.51568e-67	5.99583e-65	up
TR90784	942	mavicyanin-like	1.88286	5.15253	-1.45236	4.01929e-23	1.74014e-21	down
TR235108	227	unknown	2.1487	5.00281	-1.21927	2.82195e-05	0.00025349	down
TR280802	1133	protein NOI4	17.7157	67.6503	-1.93307	0	0	down
TR363458	416	unknown	8.81142	3.25344	1.43741	1.34282e-17	4.41158e-16	up
TR82782	806	unknown	4.23609	10.9437	-1.3693	2.42154e-37	1.71606e-35	down
TR354282	480	unknown	8.31401	3.53266	1.23479	2.2243e-15	6.36617e-14	up
TR222225	385	transposase	0.998161	8.76831	-3.13496	1.79511e-40	1.38954e-38	down
TR265898	1997	PREDICTED: GDSL esterase/lipase At4g10955-like	8.98521	3.2796	1.45403	5.61076e-81	8.9037e-79	up
TR228829	1052	hypothetical protein CISIN_1g031420mg	5.2125	12.3625	-1.24593	4.25237e-47	3.85167e-45	down
TR258374	1642	hypothetical protein BHE90_003514	0.018003	8.18573	-8.82873	2.38826e-171	8.18493e-169	down
TR294077	2447	putative glucan endo-1,3-beta-glucosidase GVI	0.682547	6.64353	-3.28295	1.46192e-195	5.79632e-193	down
TR156588	242	uncharacterized protein LOC109833593	13.3757	2.50707	2.41554	5.05651e-30	2.87385e-28	up
TR110072	1004	unknown	1.97269	5.65557	-1.51951	1.61651e-28	8.69831e-27	down
TR106762	1583	uncharacterized protein LOC103711607 isoform X1	1.96077	5.18884	-1.40399	3.54064e-36	2.43271e-34	down
TR111275	272	uncharacterized protein LOC112081542	5.21663	0.0285968	7.51112	3.27284e-22	1.35559e-20	up
TR115835	214	unknown	7.8737	0.218084	5.17408	1.0624e-27	5.53903e-26	up
TR120932	1525	glucan endo-1,3-beta-glucosidase 11 isoform X1	43.9149	20.6368	1.08949	7.94164e-190	3.04885e-187	up
TR257615	884	unknown	17.1881	6.51128	1.4004	3.59079e-65	4.5951e-63	up
TR164988	2443	cytochrome P450 71A1	16.7044	4.1009	2.02621	4.63817e-288	2.80583e-285	up
TR229986	2608	Triose phosphate/phosphate translocator TPT like	60.5217	26.1982	1.20798	0	0	up
TR291132	1540	unknown	1.93873	6.27318	-1.69408	4.62886e-55	4.94815e-53	down
TR205070	2076	unknown	3.40321	8.76	-1.36404	1.15415e-74	1.69853e-72	down
TR204530	3823	pullulanase 1, chloroplastic isoform X2	26.8507	9.42434	1.5105	0	0	up
TR209709	287	unknown	0.308999	15.9903	-5.69345	3.0174e-73	4.35237e-71	down
TR173393	206	Protein of unknown function DUF761, plant protein	45.1306	14.8015	1.60836	2.16041e-49	2.06012e-47	up
TR297832	348	putative UDP-rhamnose:rhamnosyltransferase 1	111.236	49.9781	1.15425	3.68901e-121	8.79859e-119	up
TR512630	304	unknown	5.00785	1.94458	1.36473	1.21279e-07	1.66993e-06	up
TR340256	527	unknown	6.02998	1.77116	1.76746	2.61292e-20	9.88199e-19	up
TR152152	1437	hypothetical protein GW17_00036591	18.9153	4.09215	2.20862	1.51005e-214	6.69897e-212	up
TR279117	2077	LOW QUALITY PROTEIN: alpha-humulene synthase-like	12.0478	0.951227	3.66284	0	0	up
TR612325	213	unknown	2.91446	10.6633	-1.87135	4.74769e-16	1.42044e-14	down
TR359221	705	unknown	0.188687	72.5537	-8.58691	0	0	down
TR165793	1936	serine carboxypeptidase 1-like isoform X1	72.7266	22.0493	1.72175	0	0	up
TR174299	1162	unknown	8.99293	18.6091	-1.04915	5.64323e-59	6.45967e-57	down
TR191789	1491	unknown	18.26	0.845131	4.43336	0	0	up
TR272596	239	unknown	5.25665	2.21308	1.24808	7.26046e-06	7.3726e-05	up
TR386068	284	PREDICTED: plasma membrane ATPase 4 isoform X2	13.9998	6.02547	1.21626	5.29162e-15	1.47931e-13	up
TR136930	547	uncharacterized protein LOC109828511	6.10673	2.07612	1.55651	5.26271e-18	1.76824e-16	up
TR198906	461	PREDICTED: cytochrome P450 704C1-like	1.79546	6.61412	-1.8812	3.76231e-21	1.48331e-19	down
TR237300	523	hypothetical protein B7494_g5729	0.254348	8.53684	-5.06883	3.2615e-70	4.51212e-68	down
TR250011	1380	uncharacterized protein LOC100810509	5.96573	1.24003	2.26633	2.06958e-68	2.8058e-66	up
TR146921	303	unknown	10.7317	30.6513	-1.51407	2.49745e-45	2.17479e-43	down
TR592028	225	unknown	1.97073	18.3223	-3.2168	3.8214e-50	3.71227e-48	down
TR272038	552	unknown	3.32025	7.07378	-1.09119	1.20428e-12	2.82157e-11	down
TR121231	364	unknown	17.4604	42.3962	-1.27985	7.41878e-58	8.30169e-56	down
TR381218	247	unknown	1.7952	6.42422	-1.83938	1.99617e-11	4.2089e-10	down
TR230027	986	haloacid dehalogenase-like hydrolase domain-containing protein At4g39970	5.68133	0.220886	4.68486	1.52749e-85	2.55177e-83	up
TR141864	2320	unknown	2.68214	6.32996	-1.23881	1.70756e-52	1.73787e-50	down
TR134825	238	unknown	0.0310514	6.66715	-7.74627	3.39339e-24	1.5397e-22	down
TR221448	209	unknown	4.24319	8.5599	-1.01244	6.0855e-06	6.22628e-05	down
TR213064	459	unknown	0.515223	7.04965	-3.77428	7.40741e-45	6.3877e-43	down
TR280424	284	unknown	84.5713	28.8675	1.55072	2.58683e-118	6.0223e-116	up
TR267370	319	uncharacterized protein LOC105060700	19.5992	4.34026	2.17494	6.83376e-50	6.60007e-48	up
TR238993	566	unknown	13.1353	35.7309	-1.44372	4.4137e-90	7.78369e-88	down
TR129603	667	unknown	3.10234	7.11362	-1.19723	3.26817e-17	1.0485e-15	down
TR399128	358	LOW QUALITY PROTEIN: probable LRR receptor-like serine/threonine-protein kinase At3g47570	7.14251	3.04181	1.2315	2.40588e-10	4.5792e-09	up
TR162861	409	unknown	1.08414	7.37896	-2.76687	2.23595e-32	1.37725e-30	down
TR245250	1204	unknown	3.53552	7.4424	-1.07384	2.31098e-26	1.14477e-24	down
TR587114	323	protein SIEVE ELEMENT OCCLUSION B	3.20319	6.59834	-1.04259	4.24392e-07	5.37986e-06	down
TR110259	341	unknown	23.1459	7.29932	1.66492	2.98302e-44	2.52815e-42	up
TR217205	858	unknown	6.82175	3.15485	1.11257	9.89361e-19	3.45746e-17	up
TR191762	576	unknown	1.84756	6.15785	-1.73681	5.56873e-22	2.28063e-20	down
TR114220	895	unknown	10.9656	84.2147	-2.94109	0	0	down
TR246041	490	unknown	3.46888	15.1122	-2.12317	4.60242e-57	5.0832e-55	down
TR330385	225	tRNA(His) guanylyltransferase 1-like isoform X3	11.2331	5.6004	1.00416	9.28619e-08	1.29615e-06	up
TR182321	299	putative UDP-rhamnose:rhamnosyltransferase 1	82.3553	204.11	-1.30941	4.51406e-231	2.14815e-228	down
TR201973	211	omega-6 fatty acid desaturase, endoplasmic reticulum isozyme 2	5.67401	63.3326	-3.48051	5.21558e-169	1.76773e-166	down
TR67200	300	unknown	1.28097	7.46721	-2.54333	1.79889e-22	7.55397e-21	down
TR339063	219	unknown	0.0674907	5.68281	-6.39577	6.81114e-21	2.65168e-19	down
TR254187	247	unknown	14.6608	5.79439	1.33923	8.68942e-16	2.55608e-14	up
TR92207	1682	uncharacterized protein LOC105060228	34.271	13.7069	1.32209	1.30193e-221	5.93394e-219	up
TR188689	741	unknown	6.30314	2.45632	1.35957	2.42567e-20	9.18337e-19	up
TR287729	1420	hypothetical protein L484_005419	93.3563	330.36	-1.82322	0	0	down
TR270159	305	unknown	2.27764	6.4777	-1.50794	8.17078e-11	1.63139e-09	down
TR197494	725	unknown	1.65133	16.2004	-3.29433	2.82673e-142	7.97041e-140	down
TR325624	254	unknown	5.12079	13.9643	-1.4473	3.06795e-17	9.85137e-16	down
TR234210	947	pathogenesis-related protein STH-21-like protein	2.37236	17.5608	-2.88796	1.03212e-177	3.68922e-175	down
TR256962	288	unknown	5.79928	0.86426	2.74634	1.65236e-18	5.71488e-17	up
TR450466	201	Aldo/keto reductase	29.9286	7.19787	2.05588	6.95524e-45	6.00036e-43	up
TR126347	798	unknown	15.651	0.916246	4.09438	1.31651e-176	4.67645e-174	up
TR225320	471	unknown	4.67577	10.7344	-1.19897	2.81084e-18	9.58135e-17	down
TR411101	428	unknown	23.552	9.41397	1.32298	2.45693e-40	1.89302e-38	up
TR165014	218	unknown	2.84761	5.92296	-1.05657	6.89764e-05	0.000559671	down
TR208324	1235	unknown	12.71	6.21008	1.03328	2.83361e-42	2.2805e-40	up
TR88790	493	unknown	22.8752	1.04132	4.4573	9.0291e-167	3.02432e-164	up
TR297642	768	unknown	113.182	41.6668	1.44168	0	0	up
TR173679	346	unknown	6.36499	1.93334	1.71906	4.7215e-14	1.23582e-12	up
TR107104	241	PREDICTED: beta-galactosidase 11-like	4.59973	10.5217	-1.19375	7.58834e-10	1.3736e-08	down
TR132770	358	PREDICTED: ethylene-responsive transcription factor 5	60.1953	12.7321	2.24117	1.38578e-173	4.82382e-171	up
TR99952	794	cell number regulator 2	5.54732	1.48905	1.8974	3.71359e-30	2.11814e-28	up
TR185548	213	hypothetical protein HELRODRAFT_185642	0.0346959	6.50021	-7.54958	1.19362e-21	4.81213e-20	down
TR236106	1352	unknown	62.489	11.7941	2.40554	0	0	up
TR115661	279	uncharacterized protein LOC109841719	22.0912	6.80256	1.69932	6.52343e-36	4.44996e-34	up
TR115755	5128	uncharacterized protein LOC109726064	1.58238	5.36657	-1.7619	6.7631e-162	2.19533e-159	down
TR244816	2491	uncharacterized protein LOC110093094	24.8497	7.26936	1.77333	0	0	up
TR195009	2224	uncharacterized protein LOC109728760	10.9325	29.6864	-1.44118	9.15707e-289	5.55635e-286	down
TR94070	233	unknown	2.72772	6.67669	-1.29143	2.95169e-07	3.81639e-06	down
TR286196	324	unknown	32.9367	8.40253	1.9708	3.95434e-74	5.77055e-72	up
TR243828	724	unknown	24.4367	53.331	-1.12592	3.29192e-116	7.49767e-114	down
TR492001	475	trans-resveratrol di-O-methyltransferase	118.306	32.0959	1.88206	0	0	up
TR106771	262	hypothetical protein C4D60_Mb04t09510	1.86166	8.37211	-2.169	1.61133e-18	5.57467e-17	down
TR285466	504	unknown	5.33739	1.97545	1.43395	2.82203e-13	6.96977e-12	up
TR206094	662	unknown	0.625155	7.35535	-3.55651	7.64818e-64	9.52178e-62	down
TR346803	241	unknown	6.50095	2.38837	1.44462	2.09223e-08	3.19489e-07	up
TR227519	1699	protein STRICTOSIDINE SYNTHASE-LIKE 10	1.7834	8.00267	-2.16585	8.90281e-106	1.84365e-103	down
TR256496	507	unknown	6.70514	2.54675	1.39661	8.45439e-16	2.48896e-14	up
TR265668	1303	unknown	7.36187	25.8363	-1.81125	3.45393e-205	1.44099e-202	down
TR248578	2686	PREDICTED: uncharacterized protein LOC108951923	6.68037	3.2376	1.045	6.15373e-49	5.81116e-47	up
TR148226	245	unknown	2.17182	5.33372	-1.29624	2.45219e-06	2.7282e-05	down
TR499392	220	uncharacterized protein LOC105040518	4.36695	10.0411	-1.20122	7.84624e-09	1.26949e-07	down
TR72957	937	uncharacterized protein LOC103695862	7.03531	0.0166026	8.72706	4.74889e-86	7.9834e-84	up
TR123796	2765	probable WRKY transcription factor 20 isoform X3	6.81023	28.4352	-2.0619	0	0	down
TR219254	317	unknown	35.9487	8.29362	2.11586	1.9027e-86	3.21489e-84	up
TR174629	313	LOW QUALITY PROTEIN: putative UDP-rhamnose:rhamnosyltransferase 1	35.0386	13.8668	1.33731	1.96448e-44	1.67452e-42	up
TR103904	391	hypothetical protein M569_10698	4.83861	29.4423	-2.60523	3.54536e-111	7.69729e-109	down
TR246408	3589	Endonuclease/exonuclease/phosphatase	3.98236	11.7206	-1.55735	5.77525e-207	2.44522e-204	down
TR173486	1106	unknown	43.299	695.817	-4.0063	0	0	down
TR144889	374	hypothetical protein MA4_111B14.30	5.29567	13.9345	-1.39577	2.29397e-23	1.00395e-21	down
TR291037	1254	protein BOBBER 1	38.6838	14.986	1.36811	8.80775e-197	3.50959e-194	up
TR78135	273	unknown	1.4618	7.35096	-2.33018	1.70503e-18	5.89066e-17	down
TR23667	205	unknown	11.536	2.2007	2.3901	4.04244e-22	1.6689e-20	up
TR336130	246	unknown	1.92266	6.82976	-1.82873	6.26657e-12	1.38489e-10	down
TR280565	390	protein SIEVE ELEMENT OCCLUSION B-like	1.70544	6.26256	-1.87661	3.34014e-17	1.07051e-15	down
TR662959	670	peptidylprolyl isomerase-2	0.0110302	9.65907	-9.77428	5.52439e-74	8.05288e-72	down
TR151445	571	Transposon, En/Spm-like protein	1.63077	10.0533	-2.62404	8.25358e-57	9.0831e-55	down
TR188541	423	unknown	0.838607	5.00167	-2.57634	1.34752e-21	5.42327e-20	down
TR74529	2521	protein NRT1/ PTR FAMILY 2.11 isoform X1	128.832	51.329	1.32765	0	0	up
TR103559	3405	probable PMA1-H+-transporting P-type ATPase	0.021704	5.24952	-7.91808	2.51638e-250	1.29974e-247	down
TR168420	410	unknown	106.275	732.34	-2.78471	0	0	down
TR161011	6488	unknown	9.77314	1.7096	2.51516	0	0	up
TR235837	350	unknown	1.73142	9.68959	-2.48448	2.36609e-32	1.45651e-30	down
TR239685	276	PREDICTED: uncharacterized protein LOC104000215	17.4045	7.77834	1.16193	1.14206e-16	3.53311e-15	up
TR291317	311	LOW QUALITY PROTEIN: polyadenylate-binding protein 8	1.23566	5.05217	-2.03162	1.00881e-12	2.37516e-11	down
TR121767	293	uncharacterized protein LOC21390872	2.97627	10.8313	-1.86363	1.08068e-21	4.36716e-20	down
TR318763	254	receptor-like protein kinase HSL1	1.57115	9.12577	-2.53812	3.80227e-23	1.64832e-21	down
TR291235	1502	unknown	2.41093	7.69548	-1.67442	1.78016e-64	2.24496e-62	down
TR410347	1512	chalcone synthase, partial	4.93659	10.2991	-1.06093	9.95172e-44	8.32465e-42	down
TR257287	329	hypothetical protein B296_00057508	168.964	73.3386	1.20407	5.17817e-185	1.93945e-182	up
TR149292	298	unknown	4.0671	8.19597	-1.01091	1.30131e-07	1.7841e-06	down
TR276009	422	uncharacterized protein LOC105059328	4.16795	14.4508	-1.79374	3.35727e-38	2.4303e-36	down
TR98693	1095	unknown	164.016	37.9611	2.11124	0	0	up
TR219663	1128	uncharacterized protein LOC103695862	8.79227	1.53084	2.52191	1.04067e-92	1.88094e-90	up
TR101163	229	unknown	3.48535	7.26884	-1.06042	5.83832e-06	5.99328e-05	down
TR589892	306	unknown	19.2243	6.45653	1.5741	5.8447e-31	3.42216e-29	up
TR447206	591	unknown	2.85105	6.31743	-1.14784	4.59537e-13	1.11488e-11	down
TR195546	238	unknown	5.89976	1.30728	2.17408	1.97364e-12	4.54586e-11	up
TR340833	369	unknown	5.36743	2.40306	1.15936	1.07809e-07	1.49169e-06	up
TR205051	332	unknown	1.3801	8.99663	-2.70461	2.42354e-31	1.44014e-29	down
TR401803	801	pollen-specific protein C13-like	116.14	8.9145	3.70357	0	0	up
TR245715	1830	related to SRP40 Suppressor of mutant AC40 of RNA polymerase I and III	0.00403838	10.3031	-11.317	8.74862e-167	2.93283e-164	down
TR332390	481	unknown	0.583843	5.30415	-3.18347	2.05135e-31	1.22188e-29	down
TR125168	1983	unknown	1.41618	11.2262	-2.9868	4.41055e-245	2.21784e-242	down
TR157737	238	unknown	8.13546	30.0022	-1.88277	2.40832e-47	2.19482e-45	down
TR203697	302	unknown	4.30689	16.2779	-1.91819	6.2689e-34	4.0357e-32	down
TR373673	252	PREDICTED: protein LURP-one-related 8-like	1.93554	7.40794	-1.93634	5.07928e-14	1.32816e-12	down
TR189515	358	GDSL esterase/lipase At5g45670	5.0782	10.2552	-1.01397	8.69697e-11	1.73117e-09	down
TR140605	1175	PREDICTED: aquaporin PIP2-2-like	17.095	1.933	3.14466	3.41944e-232	1.63896e-229	up
TR529458	795	hypothetical protein BUE80_DR009872	0.00929588	7.78812	-9.71047	1.72933e-71	2.44021e-69	down
TR273250	406	uncharacterized protein A4U43_C07F11860	20.3504	8.583	1.24551	1.56336e-30	9.03054e-29	up
TR143199	658	unknown	12.2871	5.7451	1.09674	1.00671e-24	4.6732e-23	up
TR245389	1573	unknown	7.47949	0.158237	5.56278	1.62183e-184	6.0574e-182	up
TR150111	1162	BAG family molecular chaperone regulator 1-like isoform X1	16.1669	5.63628	1.52023	2.39433e-90	4.24308e-88	up
TR279056	1167	probable CCR4-associated factor 1 homolog 11	119.814	36.2723	1.72386	0	0	up
TR270766	438	lysine--tRNA ligase isoform X1	2.19345	5.43418	-1.30886	1.48085e-10	2.87907e-09	down
TR227618	643	unknown	2.34464	7.98399	-1.76774	8.17771e-32	4.94406e-30	down
TR364363	219	unknown	4.11693	11.0104	-1.41923	6.86619e-12	1.50884e-10	down
TR103599	845	sphinganine C4-monooxygenase 1	22.0745	7.1616	1.62403	1.40323e-98	2.69485e-96	up
TR129762	336	unknown	11.3933	62.1341	-2.4472	1.56829e-186	5.91275e-184	down
TR164677	364	hypothetical protein GW17_00038314	153.53	8.46215	4.18135	0	0	up
TR591144	239	unknown	14.162	5.98835	1.2418	2.23439e-13	5.55727e-12	up
TR504118	495	unknown	8.80855	19.6108	-1.15467	9.54653e-32	5.74985e-30	down
TR208279	213	unknown	2.5675	8.9104	-1.79513	5.47221e-13	1.31796e-11	down
TR96407	240	unknown	6.34328	12.7046	-1.00205	4.76272e-09	7.86539e-08	down
TR97763	864	LOW QUALITY PROTEIN: protein SRC2 homolog	56.3847	25.4417	1.14811	1.09484e-150	3.25486e-148	up
TR144839	244	unknown	2.12015	8.41591	-1.98895	9.10527e-16	2.67456e-14	down
TR208228	1557	non-specific lipid-transfer protein-like protein At2g13820	23.2576	0.169855	7.09726	0	0	up
TR275633	331	unknown	0.0446539	7.37885	-7.36846	1.9641e-37	1.39685e-35	down
TR216329	457	homeobox-leucine zipper protein HOX32	8.95883	25.2583	-1.49538	6.39534e-55	6.82733e-53	down
TR266297	548	hypothetical protein LSTR_LSTR016341	0.755206	6.75637	-3.16131	1.52089e-44	1.30001e-42	down
TR137627	233	unknown	0.824661	20.4307	-4.63079	1.16966e-72	1.67504e-70	down
TR621731	259	unknown	9.64439	23.5452	-1.28767	4.19246e-24	1.89269e-22	down
TR164056	368	unknown	0.321314	13.1471	-5.35461	1.01166e-76	1.53115e-74	down
TR273507	355	hypothetical protein C4D60_Mb11t10080	62.9106	28.6155	1.13651	5.07291e-69	6.93164e-67	up
TR121226	276	putative calcium-binding protein CML19	34.9161	3.83281	3.18742	8.25685e-114	1.84274e-111	up
TR96879	203	unknown	39.8999	8.8129	2.1787	3.10258e-64	3.89176e-62	up
TR155821	622	unknown	0.522781	76.3828	-7.1909	0	0	down
TR704161	561	unknown	0.0131733	6.23931	-8.88762	1.06994e-45	9.40112e-44	down
TR165441	413	unknown	1.75361	5.53712	-1.65881	6.82071e-14	1.76354e-12	down
TR159611	540	unknown	7.47234	101.118	-3.75834	0	0	down
TR503076	428	unknown	2.00296	6.39714	-1.67529	1.52118e-16	4.6723e-15	down
TR219332	203	unknown	3.64051	7.66339	-1.07384	9.57525e-06	9.41589e-05	down
TR193942	2431	probable anion transporter 4, chloroplastic isoform X1	11.7587	5.64418	1.05889	1.62149e-78	2.50155e-76	up
TR270128	276	unknown	2.08854	11.273	-2.4323	3.84194e-29	2.12105e-27	down
TR276452	258	unknown	6.64548	20.0187	-1.5909	8.74625e-28	4.57315e-26	down
TR234856	264	unknown	0.839799	6.83551	-3.02493	9.9789e-22	4.03668e-20	down
TR415954	213	hypothetical protein HMPREF9553_01204	97.3567	278.194	-1.51474	3.6576e-279	2.135e-276	down
TR398430	404	unknown	4.4634	12.2836	-1.46052	8.64039e-24	3.84849e-22	down
TR273258	257	unknown	5.92368	1.69489	1.8053	8.85522e-11	1.76144e-09	up
TR256756	922	unknown	0.240463	10.8829	-5.50011	1.60214e-157	5.04475e-155	down
TR242223	223	unknown	22.9992	46.67	-1.02091	4.49826e-28	2.38289e-26	down
TR74779	241	unknown	0.858616	6.77781	-2.98073	1.46121e-19	5.31989e-18	down
TR74106	628	plastid acyl carrier protein	15.1335	4.50846	1.74704	1.64807e-56	1.80724e-54	up
TR174094	550	unknown	0.322483	13.2373	-5.35925	1.69427e-114	3.80461e-112	down
TR88238	1246	peroxidase 12-like	93.3446	435.45	-2.22187	0	0	down
TR77182	664	unknown	3.13862	6.67719	-1.08911	4.05868e-14	1.06758e-12	down
TR178868	228	uncharacterized protein LOC103707792	6.28818	3.13863	1.00251	5.90597e-05	0.000486599	up
TR52895	205	unknown	1.0094	5.99501	-2.57027	3.70119e-13	9.04153e-12	down
TR593542	295	unknown	14.3796	38.8126	-1.4325	3.22381e-51	3.20106e-49	down
TR463269	648	unknown	31.0663	6.57798	2.23964	3.72349e-162	1.21359e-159	up
TR114446	509	unknown	14.3158	41.5049	-1.53567	7.53203e-103	1.50664e-100	down
TR197913	1095	methyl-CpG-binding domain-containing protein 11-like	27.9276	1.32125	4.40172	0	0	up
TR35499	339	unknown	2.39801	5.9198	-1.30371	4.47917e-09	7.46102e-08	down
TR99057	219	unknown	4.65686	15.1305	-1.70003	4.48105e-20	1.67646e-18	down
TR25215	533	unknown	2.41257	5.77903	-1.26026	1.46653e-12	3.40663e-11	down
TR145746	318	unknown	5.76345	14.4804	-1.3291	1.91258e-19	6.93445e-18	down
TR236838	438	unknown	2.9021	7.10351	-1.29143	4.16841e-13	1.01481e-11	down
TR153636	449	Trans-resveratrol di-O-methyltransferase	46.119	9.90915	2.21853	7.75428e-165	2.56079e-162	up
TR158620	1207	uncharacterized protein LOC105052034	26.1321	116.424	-2.15549	0	0	down
TR356282	389	unknown	1.55784	5.79876	-1.8962	3.29139e-16	9.94384e-15	down
TR162024	229	unknown	9.81061	4.89118	1.00416	4.78459e-07	5.98055e-06	up
TR208405	692	unknown	0.21359	5.62019	-4.7177	4.14186e-60	4.85095e-58	down
TR280894	3836	hypothetical protein F511_00089	4.38096	10.0048	-1.19137	2.9914e-126	7.48343e-124	down
TR200471	1703	sucrose responsive element-binding protein	127.313	48.6888	1.38672	0	0	up
TR73690	1381	hypothetical protein AXF42_Ash009994	100.98	34.6843	1.54172	0	0	up
TR150763	1022	DCN1-like protein 4	19.7989	71.9078	-1.86073	0	0	down
TR93214	677	EG45-like domain containing protein	0.152826	9.83495	-6.00796	2.92892e-105	6.01548e-103	down
TR297610	384	unknown	4.46493	8.99371	-1.01028	3.52497e-10	6.59631e-09	down
TR289793	267	unknown	5.03753	18.0038	-1.83751	1.93773e-31	1.15507e-29	down
TR98336	277	unknown	64.938	206.28	-1.66747	0	0	down
TR105783	798	unknown	5.927	2.57329	1.20369	2.69275e-17	8.66959e-16	up
TR278970	215	hypothetical protein AQUCO_03700302v1	0.206239	14.0372	-6.08879	1.15714e-48	1.08873e-46	down
TR156748	273	unknown	3.78986	7.9208	-1.0635	2.24475e-07	2.97351e-06	down
TR239912	252	unknown	21.8774	50.0036	-1.19259	9.29754e-43	7.60066e-41	down
TR181901	586	Actin	8.67658	3.18567	1.44553	5.49407e-24	2.4658e-22	up
TR484795	452	unknown	1.86391	8.2946	-2.15384	2.94077e-30	1.68529e-28	down
TR216505	1648	uncharacterized protein A4U43_C04F21770	6.66376	3.12455	1.09269	8.41437e-33	5.24765e-31	up
TR115202	273	unknown	6.4969	13.6192	-1.06782	9.62487e-12	2.09272e-10	down
TR284277	931	unknown	0.285766	5.41392	-4.24377	7.46745e-74	1.08615e-71	down
TR257757	335	unknown	6.39751	0.65013	3.29871	1.90357e-27	9.83468e-26	up
TR433801	830	unknown	10.3285	2.54905	2.0186	9.17933e-62	1.1049e-59	up
TR226275	877	metallothionein-like protein type 3	748.68	248.712	1.58987	0	0	up
TR422656	410	unknown	2.05484	6.03296	-1.55384	1.06975e-13	2.73246e-12	down
TR233180	338	unknown	0.481021	5.06282	-3.39577	9.43316e-23	4.01611e-21	down
TR320511	979	hypothetical protein FIESC28_07524	0.739778	18.6553	-4.65635	9.89294e-274	5.61063e-271	down
TR614064	338	unknown	12.6377	54.7245	-2.11445	5.5273e-139	1.52935e-136	down
TR249510	587	unknown	5.71578	1.40461	2.02478	2.60523e-25	1.24111e-23	up
TR111206	257	unknown	2.30046	5.93212	-1.36663	1.15209e-07	1.5914e-06	down
TR149661	299	unknown	5.28933	19.8231	-1.90602	3.16328e-40	2.42788e-38	down
TR212303	240	unknown	6.09694	2.91688	1.06366	2.04544e-05	0.0001876	up
TR256721	678	unknown	2.63781	9.77455	-1.88969	2.81416e-44	2.39011e-42	down
TR296821	252	unknown	4.69221	13.7047	-1.54633	2.11938e-18	7.27156e-17	down
TR136263	757	unknown	7.79049	17.4884	-1.16661	2.37788e-43	1.97463e-41	down
TR192108	2076	hypothetical protein E2542_SST07516	32.7576	12.222	1.42235	1.3753e-291	8.43483e-289	up
TR135878	946	unknown	0.0624966	11.3468	-7.5043	1.24445e-156	3.90002e-154	down
TR262976	392	unknown	3.46888	8.21488	-1.24377	7.92522e-13	1.88573e-11	down
TR271200	217	unknown	3.67809	7.67081	-1.06042	5.83832e-06	5.99328e-05	down
TR291482	787	unknown	7.06156	14.1928	-1.00709	2.22969e-29	1.23988e-27	down
TR404960	225	unknown	47.8887	12.9985	1.88134	1.88947e-70	2.62307e-68	up
TR114269	922	unknown	699.747	319.283	1.132	0	0	up
TR209310	3846	probable 6-phosphogluconolactonase 2	3.33963	8.9999	-1.43022	1.14476e-150	3.40075e-148	down
TR84592	337	unknown	5.74552	0.830921	2.78965	1.5811e-21	6.34193e-20	up
TR37034	383	heat shock protein 17.5	100.839	224.536	-1.15489	6.68862e-267	3.72457e-264	down
TR194871	443	unknown	4.20392	10.7457	-1.35395	1.3973e-20	5.35404e-19	down
TR280650	481	unknown	20.3731	6.53316	1.64081	1.99731e-53	2.07886e-51	up
TR134864	447	unknown	5.85266	2.36656	1.3063	1.98313e-11	4.18207e-10	up
TR245681	501	unknown	15.1935	7.04864	1.10804	9.78999e-24	4.35325e-22	up
TR194736	267	unknown	4.26253	12.1191	-1.5075	9.30254e-17	2.90259e-15	down
TR208136	283	unknown	3.49926	7.03624	-1.00775	1.99446e-06	2.24761e-05	down
TR250649	222	unknown	11.1186	5.04541	1.13994	4.8687e-09	8.0366e-08	up
TR273214	301	unknown	5.4997	11.9905	-1.12447	2.58677e-12	5.89061e-11	down
TR227138	328	unknown	3.65005	10.1498	-1.47546	1.04847e-16	3.25493e-15	down
TR199320	1815	putative serine/threonine-protein kinase isoform X1	2.49191	5.46841	-1.13387	1.54386e-31	9.23595e-30	down
TR173625	1576	PI-PLC X domain-containing protein At5g67130 isoform X1	5.0925	2.05317	1.31053	5.11356e-32	3.11608e-30	up
TR452808	230	unknown	1.60657	6.49322	-2.01495	4.72796e-12	1.05423e-10	down
TR287140	289	unknown	14.4736	31.0595	-1.10161	1.87642e-27	9.69569e-26	down
TR570106	213	unknown	25.0504	11.7588	1.09109	1.00006e-16	3.10972e-15	up
TR206543	593	unknown	6.30599	1.33793	2.23672	1.5024e-31	8.9933e-30	up
TR434568	347	hypothetical protein AQUCO_00300313v1	9.11532	1.07597	3.08266	1.79997e-37	1.28115e-35	up
TR121771	959	unknown	0.878505	23.7325	-4.75567	0	0	down
TR152912	677	unknown	5.08692	1.03405	2.29849	4.10414e-30	2.33689e-28	up
TR214669	830	Blue copper protein, partial	6.67792	1.18081	2.49962	4.02829e-52	4.07177e-50	up
TR253297	272	subtilisin-like protease SBT1.5	23.8552	3.6604	2.70423	5.0447e-66	6.55865e-64	up
TR284071	937	unknown	17.9195	0.0166026	10.0759	7.72221e-181	2.81313e-178	up
TR154218	219	unknown	2.36217	8.87938	-1.91034	2.61263e-14	6.95671e-13	down
TR271762	1314	probable pectinesterase 53	5.48924	0.367015	3.9027	6.59676e-100	1.28292e-97	up
TR129763	247	unknown	3.23135	79.9878	-4.62957	2.82085e-295	1.7653e-292	down
TR386499	303	unknown	0.243902	7.75267	-4.99032	1.21559e-37	8.68386e-36	down
TR290432	416	unknown	5.72032	14.4348	-1.33538	4.85627e-25	2.28728e-23	down
TR184953	1468	PREDICTED: cyclin-dependent kinase B2-1-like	6.20215	2.6281	1.23875	3.33205e-33	2.0977e-31	up
TR181464	768	unknown	13.722	4.59813	1.57737	2.99786e-54	3.15564e-52	up
TR247007	210	uncharacterized protein LOC105056936	40.963	16.5197	1.31013	3.51297e-34	2.28028e-32	up
TR182399	263	ribonuclease 1-like	14.6681	48.622	-1.72893	2.45745e-74	3.59931e-72	down
TR382059	269	unknown	5.76932	2.77591	1.05544	1.30443e-05	0.000125498	up
TR174290	1177	hypothetical protein AXF42_Ash012413	11.8545	1.96937	2.58963	1.8534e-133	4.93328e-131	up
TR412809	250	unknown	6.38516	2.05348	1.63665	5.68214e-10	1.04024e-08	up
TR109172	208	unknown	1.20802	18.1744	-3.91119	2.55803e-53	2.65556e-51	down
TR280686	1006	unknown	17.3369	3.8969	2.15345	3.5714e-134	9.58929e-132	up
TR260326	826	hypothetical protein B296_00031799	12.7226	5.25462	1.27574	8.98837e-40	6.79554e-38	up
TR102586	2332	probable inactive receptor kinase At1g48480	62.1324	28.3649	1.13124	0	0	up
TR252323	223	unknown	0.03314	14.8591	-8.80855	9.42776e-44	7.8938e-42	down
TR216268	277	unknown	16.3812	4.04361	2.01833	1.63648e-33	1.04225e-31	up
TR220068	225	unknown	5.18958	2.14336	1.27574	1.08561e-05	0.000105354	up
TR161647	579	unknown	0.0127638	5.34677	-8.71047	1.89426e-41	1.49823e-39	down
TR222523	855	unknown	0.432177	6.24087	-3.85205	8.73385e-74	1.2685e-71	down
TR188392	238	PREDICTED: aldehyde dehydrogenase family 2 member C4	367.897	77.1951	2.25272	0	0	up
TR101687	904	dehydration-responsive element-binding protein 1F-like	10.6275	3.04594	1.80285	1.44734e-59	1.67499e-57	up
TR283537	508	unknown	10.2707	35.2475	-1.77899	1.95334e-107	4.10256e-105	down
TR188747	502	unknown	172.743	68.4866	1.33473	0	0	up
TR119203	341	unknown	4.2911	9.80846	-1.19268	1.64188e-12	3.79783e-11	down
TR109947	995	zinc finger protein 1	15.6123	2.07944	2.90842	2.70055e-167	9.07601e-165	up
TR231237	691	hypothetical protein WR25_03854	5.64695	2.47646	1.18919	2.74163e-14	7.29512e-13	up
TR255430	283	unknown	54.108	11.5988	2.22187	1.22283e-122	2.95538e-120	up
TR245393	1378	unknown	6.46779	21.9126	-1.76041	3.11644e-177	1.11196e-174	down
TR431713	282	unknown	2.98754	6.34404	-1.08644	1.64987e-06	1.88258e-05	down
TR193985	453	unknown	19.381	9.34088	1.05301	4.22148e-25	1.99324e-23	up
TR233544	472	PREDICTED: serine/threonine-protein kinase SAPK7	5.94976	13.8428	-1.21823	1.04573e-23	4.64427e-22	down
TR135042	444	3-oxoacyl-[acyl-carrier-protein] synthase I, chloroplastic	5.9255	0.105113	5.81693	9.14652e-43	7.48027e-41	up
TR121821	1102	unknown	0.0938867	5.19497	-5.79005	6.40984e-91	1.14098e-88	down
TR394308	365	respiratory burst oxidase homolog protein C-like	1.98423	5.58336	-1.49256	5.78972e-11	1.16719e-09	down
TR190462	394	unknown	1.98823	7.77834	-1.96797	1.81138e-22	7.6048e-21	down
TR120682	266	unknown	4.00072	23.452	-2.55138	9.34782e-60	1.08685e-57	down
TR145457	1196	cell number regulator 2	51.3114	18.9126	1.43994	3.24584e-268	1.82014e-265	up
TR287628	2407	hypothetical protein GW17_00025397	24.2186	11.7176	1.04744	2.41647e-155	7.48491e-153	up
TR128843	212	unknown	4.53174	12.9884	-1.51908	1.23559e-14	3.36924e-13	down
TR246044	1890	LOW QUALITY PROTEIN: probable protein phosphatase 2C 32	23.1404	7.38325	1.64809	2.95618e-233	1.42033e-230	up
TR174624	525	unknown	28.3785	9.57106	1.56805	2.67156e-75	3.96231e-73	up
TR216784	696	unknown	6.7319	1.87753	1.84218	8.70571e-31	5.06908e-29	up
TR576094	332	unknown	3.47252	10.0744	-1.53663	1.01641e-17	3.35632e-16	down
TR197938	245	unknown	0.723941	6.03218	-3.05874	2.96867e-18	1.01073e-16	down
TR188938	1888	probable histidine kinase 4	7.04577	2.43073	1.53537	1.92401e-65	2.47164e-63	up
TR406802	243	unknown	8.81961	30.9213	-1.80981	3.22598e-47	2.9293e-45	down
TR186493	238	unknown	12.7932	3.85649	1.73001	5.36094e-19	1.89636e-17	up
TR276007	700	flowering locus T	2.85052	12.3342	-2.11337	7.44345e-66	9.65528e-64	down
TR168424	1358	peroxidase 64-like	5.58349	0.00572779	9.92897	1.6678e-84	2.76189e-82	up
TR188686	650	Fatty acid hydroxylase	135.525	17.6628	2.93978	0	0	up
TR248485	277	unknown	71.4478	28.8107	1.31028	2.41487e-76	3.63015e-74	up
TR289310	297	unknown	4.13056	9.32353	-1.17454	2.18412e-10	4.17144e-09	down
TR283178	1996	PREDICTED: probable protein phosphatase 2C 68	1.17	17.7312	-3.92171	0	0	down
TR160719	799	unknown	19.0906	0.681457	4.8081	1.32961e-231	6.34246e-229	up
TR9908	210	unknown	500.072	184.161	1.44116	0	0	up
TR76155	375	Glutathione S-transferase	9.53832	21.7794	-1.19115	2.92334e-28	1.55957e-26	down
TR229589	348	unknown	23.4873	5.7667	2.02606	3.00916e-59	3.46138e-57	up
TR363139	286	unknown	0.878558	8.1591	-3.2152	4.06943e-29	2.24447e-27	down
TR107942	600	unknown	3.42414	9.15251	-1.41843	4.2412e-25	2.00231e-23	down
TR115092	2186	unknown	2.83979	5.88535	-1.05134	6.4437e-36	4.39633e-34	down
TR162737	413	hypothetical protein EVAR_1731_1	4.25877	14.0123	-1.71818	2.51352e-34	1.63819e-32	down
TR198329	244	unknown	78.6877	27.9255	1.49456	4.75511e-90	8.37838e-88	up
TR195527	371	unknown	3.78475	28.7652	-2.92605	3.07462e-116	7.00674e-114	down
TR88262	497	unknown	2.20071	10.705	-2.28224	3.2485e-45	2.8208e-43	down
TR84677	328	subtilisin-like protease SBT1.7	5.09205	1.13829	2.16137	2.0734e-14	5.56002e-13	up
TR235397	469	unknown	7.34295	3.48284	1.0761	4.18558e-11	8.57066e-10	up
TR74638	1232	unknown	3.3472	9.67242	-1.53092	1.42589e-58	1.6178e-56	down
TR216222	257	subtilisin-like protease SBT1.7	43.4212	7.20329	2.59167	3.17247e-107	6.65957e-105	up
TR203717	2018	uncharacterized protein LOC103721774	20.0613	9.50515	1.07763	1.51733e-113	3.38066e-111	up
TR216257	942	LOW QUALITY PROTEIN: S-norcoclaurine synthase 2-like	10.8735	3.60017	1.59468	1.36251e-53	1.42036e-51	up
TR249579	520	unknown	2.38761	6.70134	-1.48888	1.25041e-17	4.11473e-16	down
TR277746	380	unknown	0.233376	7.16426	-4.94009	3.12764e-43	2.59238e-41	down
TR214346	374	hypothetical protein AXG93_1520s1200	357.102	65.0136	2.45752	0	0	up
TR93282	3748	uncharacterized protein FVRRES_07245	0.516606	8.08549	-3.9682	0	0	down
TR255183	268	unknown	148.301	32.4484	2.19231	0	0	up
TR442497	511	unknown	15.1275	55.1334	-1.86575	4.60736e-179	1.66024e-176	down
TR265103	1956	thioredoxin-like 1-2, chloroplastic	2.07803	12.1208	-2.5442	5.40249e-221	2.45674e-218	down
TR202736	408	probable serine/threonine-protein kinase At1g01540	6.88305	3.08846	1.15616	2.74333e-10	5.19399e-09	up
TR276121	241	unknown	5.64233	2.06562	1.44972	1.65166e-07	2.22036e-06	up
TR158429	576	putative F-box protein At1g49610	4.41361	9.34481	-1.08221	1.17141e-16	3.62081e-15	down
TR625446	239	Cationic peroxidase SPC4	2.10266	6.18362	-1.55624	8.86159e-09	1.41754e-07	down
TR129629	798	hypothetical protein C4D60_Mb05t05380	17.6328	7.79783	1.17712	1.33501e-46	1.19807e-44	up
TR214609	527	protein translocase subunit SecA, chloroplastic-like	0.504835	6.52377	-3.69182	7.67691e-47	6.92367e-45	down
TR140289	269	unknown	4.39567	9.07955	-1.04654	5.60242e-08	8.05952e-07	down
TR262846	786	hypothetical protein B296_00055334	9.27069	1.20732	2.94086	2.28736e-80	3.60686e-78	up
TR280625	253	unknown	6.07576	13.3431	-1.13496	9.15432e-12	1.99344e-10	down
TR113433	254	unknown	332.153	78.5184	2.08075	0	0	up
TR211924	342	unknown	1.81514	5.32202	-1.55189	1.8971e-10	3.63823e-09	down
TR458761	425	unknown	5.4253	15.2272	-1.48888	2.31565e-31	1.37705e-29	down
TR188652	1121	sphinganine C4-monooxygenase 2	108.474	9.5616	3.50395	0	0	up
TR129908	571	hypothetical protein B296_00058158	12.3472	2.53375	2.28484	2.05617e-59	2.37476e-57	up
TR151113	1356	unknown	5.12302	2.1683	1.24043	8.84899e-26	4.29084e-24	up
TR619111	245	unknown	2.41314	5.01624	-1.0557	0.000104415	0.000805953	down
TR274383	351	uncharacterized protein LOC103714657 isoform X1	5.81112	2.65926	1.12779	1.33679e-07	1.82995e-06	up
TR97850	233	hypothetical protein B296_00020080	153.07	70.5058	1.11837	2.3638e-106	4.92321e-104	up
TR122529	627	unknown	5.96404	1.5383	1.95495	7.77035e-27	3.91818e-25	up
TR168526	1593	uncharacterized protein LOC109828511	28.7166	7.97854	1.84769	1.14018e-285	6.83529e-283	up
TR104324	552	unknown	5.56945	1.66276	1.74395	2.29885e-19	8.28829e-18	up
TR89327	1240	expansin-like A2	64.3188	14.3648	2.1627	0	0	up
TR347184	373	unknown	6.37977	2.79436	1.19098	2.6823e-09	4.56109e-08	up
TR136285	280	ethylene-responsive transcription factor ERF105-like	24.2822	9.44513	1.36226	5.9038e-29	3.2321e-27	up
TR145117	279	unknown	14.0918	4.51646	1.64159	1.85143e-22	7.76967e-21	up
TR127851	354	uncharacterized protein A4U43_C05F17950	77.4512	334.117	-2.10899	0	0	down
TR148207	304	hypothetical protein ALP94_100633	177.609	451.911	-1.34734	0	0	down
TR213718	228	LOW QUALITY PROTEIN: pre-mRNA-processing-splicing factor 8A	13.4839	2.93394	2.20033	9.65839e-26	4.67649e-24	up
TR74893	553	unknown	9.56854	0.337577	4.82501	9.86678e-82	1.58465e-79	up
TR199336	1148	PREDICTED: LOW QUALITY PROTEIN: polygalacturonase inhibitor 1-like	27.8614	7.41246	1.91024	1.7488e-209	7.55662e-207	up
TR280680	223	unknown	3.11516	19.1842	-2.62254	9.14049e-43	7.47687e-41	down
TR494390	382	unknown	56.6068	14.7015	1.94502	1.0639e-145	3.04935e-143	up
TR253083	511	unknown	2.86353	12.695	-2.14839	6.1281e-51	6.05325e-49	down
TR292230	783	unknown	5.85178	1.21195	2.27154	5.7227e-39	4.22575e-37	up
TR135679	1001	unknown	7.51574	1.11896	2.74775	1.61475e-77	2.46542e-75	up
TR358630	339	unknown	3.09561	7.20472	-1.21872	8.32148e-10	1.50195e-08	down
TR395849	276	unknown	13.8165	6.48195	1.09189	2.14177e-12	4.91906e-11	up
TR245387	689	unknown	10.9405	4.47057	1.29115	1.59473e-29	8.93387e-28	up
TR107952	1915	inactive LRR receptor-like serine/threonine-protein kinase BIR2	3.33429	7.60368	-1.18932	6.27043e-49	5.91856e-47	down
TR294206	616	unknown	1.89555	5.17714	-1.44954	1.09235e-15	3.19115e-14	down
TR177650	873	mediator of RNA polymerase II transcription subunit 33A isoform X3	26.9367	65.7907	-1.28831	3.12418e-212	1.37224e-209	down
TR110856	378	putative copia-type protein, partial	5.70885	1.1935	2.258	4.30628e-19	1.53157e-17	up
TR124019	1608	PREDICTED: glucomannan 4-beta-mannosyltransferase 9	28.3752	10.4388	1.44267	1.60083e-200	6.52197e-198	up
TR72814	1951	hypothetical protein BHYA_0105g00090	0.00378792	8.49199	-11.1305	2.01678e-151	6.04523e-149	down
TR187211	236	unknown	3.31934	7.51467	-1.17881	3.49222e-07	4.48058e-06	down
TR102504	284	unknown	16.0816	2.46497	2.70577	4.92599e-47	4.45474e-45	up
TR173673	401	unknown	1.65865	5.62523	-1.7619	8.31952e-15	2.29731e-13	down
TR418324	758	hypothetical protein M427DRAFT_51858	5.73279	0.348897	4.03837	3.28391e-62	3.98766e-60	up
TR127696	706	unknown	18.3395	4.14257	2.14635	1.04402e-99	2.0235e-97	up
TR691165	747	unknown	0.00989321	5.31051	-9.0682	1.87682e-50	1.83393e-48	down
TR276695	372	unknown	1.43037	10.4129	-2.86392	1.74651e-42	1.41818e-40	down
TR83990	442	unknown	0.869438	5.77216	-2.73096	2.82592e-27	1.45005e-25	down
TR73868	247	unknown	2.57312	5.79439	-1.17114	5.28671e-06	5.46538e-05	down
TR129185	242	unknown	1.52691	6.62123	-2.11649	1.45941e-13	3.68231e-12	down
TR433905	237	unknown	20.7675	7.74552	1.42289	9.18445e-23	3.91231e-21	up
TR260628	331	transcription factor bHLH95	6.2069	13.3947	-1.10972	1.65821e-14	4.47534e-13	down
TR182291	273	unknown	6.55104	3.07715	1.09013	1.55074e-06	1.77428e-05	up
TR74807	779	PREDICTED: uncharacterized protein LOC103983369	5.80593	0.958563	2.59858	1.11822e-44	9.59104e-43	up
TR152602	222	unknown	2.66314	6.02646	-1.17818	9.72656e-06	9.54928e-05	down
TR181264	218	unknown	17.7637	42.7452	-1.26683	4.27771e-35	2.8456e-33	down
TR295537	408	rhicadhesin receptor	26.4454	7.39705	1.838	2.08273e-68	2.82266e-66	up
TR87502	2253	luminal-binding protein 2	37.5383	14.59	1.36338	0	0	up
TR226754	365	unnamed protein product, partial	114.235	309.13	-1.43621	0	0	down
TR181023	895	unknown	18.4302	43.6978	-1.24549	8.21278e-138	2.2552e-135	down
TR174912	436	unknown	3.01711	7.70698	-1.353	5.72781e-15	1.598e-13	down
TR161168	579	O-acyltransferase WSD1-like protein isoform X1	6.12661	13.0311	-1.08879	6.29011e-23	2.70102e-21	down
TR240317	1807	unknown	9.57008	56.45	-2.56037	0	0	down
TR171495	859	ribosomal protein S2 (mitochondrion)	35.3939	72.4409	-1.0333	4.42024e-162	1.43951e-159	down
TR367738	333	phosphoenolpyruvate carboxykinase (ATP)	567.028	267.874	1.08187	0	0	up
TR125341	322	unknown	6.93121	19.3734	-1.4829	4.03389e-30	2.29755e-28	down
TR132120	235	unknown	4.15111	14.8285	-1.8368	3.12267e-23	1.35976e-21	down
TR417372	212	unknown	5.50781	0.0733806	6.22994	8.63984e-20	3.18079e-18	up
TR214683	314	unknown	2.44772	5.0039	-1.03162	1.66929e-05	0.000155601	down
TR74834	254	Retrovirus-related Pol polyprotein from transposon TNT 1-94	6.45917	2.7561	1.22872	4.11188e-07	5.21786e-06	up
TR250369	352	serine carboxypeptidase-like 27	25.068	61.9174	-1.3045	2.52977e-83	4.13444e-81	down
TR246180	2111	probable glucan endo-1,3-beta-glucosidase A6	19.6326	6.58819	1.5753	2.44032e-207	1.03542e-204	up
TR484067	235	unknown	3.58505	7.21565	-1.00914	1.12337e-05	0.000108854	down
TR579242	223	unknown	2.18724	29.1601	-3.73681	1.05796e-87	1.81133e-85	down
TR308865	242	unknown	2.5652	6.23553	-1.28144	5.20419e-07	6.46779e-06	down
TR88240	218	unknown	69.2919	312.204	-2.17173	0	0	down
TR256621	393	unknown	1.46676	5.42307	-1.88647	2.64939e-15	7.54952e-14	down
TR117309	1673	hypothetical protein GW17_00048379	2.40304	5.5699	-1.21279	6.93547e-33	4.33549e-31	down
TR259510	256	unknown	2.0785	7.89988	-1.92629	5.70814e-15	1.59279e-13	down
TR174349	469	unknown	3.84481	7.96077	-1.05	1.66124e-11	3.53407e-10	down
TR91850	1043	LOW QUALITY PROTEIN: protein KTI12 homolog	6.7171	16.4814	-1.29493	2.19537e-65	2.81933e-63	down
TR183071	987	uncharacterized protein LOC103700950	6.31951	0.0472847	7.06229	9.61141e-95	1.77743e-92	up
TR92673	889	unknown	0.00831297	7.34961	-9.78809	1.55445e-74	2.28343e-72	down
TR235296	458	unknown	0.258174	9.91823	-5.26367	5.89258e-72	8.37555e-70	down
TR200609	469	unknown	7.78416	1.29363	2.58912	2.93356e-36	2.02046e-34	up
TR344728	851	putative pectinesterase/pectinesterase inhibitor 12	8.59733	4.25935	1.01326	5.50694e-20	2.05047e-18	up
TR194107	429	unknown	2.89407	6.74485	-1.22068	2.22994e-11	4.68498e-10	down
TR97421	383	unknown	5.01686	14.4194	-1.52315	7.11536e-28	3.74e-26	down
TR145449	2238	unknown	2.72098	5.65824	-1.05623	1.23215e-35	8.33672e-34	down
TR106487	258	unknown	16.0981	4.2811	1.91084	8.70603e-29	4.73569e-27	up
TR181903	612	unknown	0.603777	6.55821	-3.44121	1.23936e-51	1.23955e-49	down
TR171695	3139	tryptamine hydroxycinnamoyltransferase 1-like	4.11536	13.4108	-1.7043	1.93952e-235	9.38639e-233	down
TR594546	401	unknown	29.0817	10.1642	1.51661	1.3469e-56	1.47819e-54	up
TR81393	251	unknown	5.5942	16.8582	-1.59145	4.54603e-23	1.96456e-21	down
TR439108	309	non-specific lipid transfer protein GPI-anchored 2-like	18.5114	0.704833	4.71499	1.64079e-87	2.80319e-85	up
TR205691	312	unknown	6.11115	15.9057	-1.38003	5.67226e-22	2.32208e-20	down
TR168685	277	unknown	2.45452	5.16684	-1.07384	2.17818e-05	0.000198967	down
TR177283	227	unknown	4.68807	11.993	-1.35513	1.94879e-12	4.49043e-11	down
TR272826	456	unknown	0.648266	5.42437	-3.0648	1.60836e-29	9.00515e-28	down
TR280809	483	probable glycosyltransferase At5g20260	25.1543	10.5322	1.256	1.18622e-44	1.017e-42	up
TR98553	1475	unknown	0.62128	9.08088	-3.86952	8.31105e-183	3.05552e-180	down
TR222347	880	putative calcium-binding protein CML19	47.0791	10.4831	2.16702	0	0	up
TR341984	360	unknown	1.88861	5.48805	-1.53897	4.23669e-11	8.67286e-10	down
TR106353	299	unknown	1.97732	7.54421	-1.93182	1.40507e-16	4.32498e-15	down
TR387125	341	unknown	2.21057	5.97632	-1.43484	2.02932e-10	3.88563e-09	down
TR208169	1075	ethylene-responsive transcription factor 11-like	15.7567	7.78558	1.01709	2.337e-44	1.98823e-42	up
TR316502	217	unknown	5.44902	11.1119	-1.02804	1.04921e-07	1.45302e-06	down
TR288123	380	unknown	1.16688	7.08238	-2.60158	2.63285e-27	1.35168e-25	down
TR78826	248	unknown	9.05899	3.13643	1.53023	2.48894e-12	5.67755e-11	up
TR277191	553	LOW QUALITY PROTEIN: hypothetical protein SSTG_02149, partial	3.8488	8.49569	-1.14232	6.13751e-16	1.82558e-14	down
TR84594	481	unknown	1.75153	14.8451	-3.0833	2.37798e-82	3.84233e-80	down
TR672469	410	unknown	8.54382	24.8907	-1.54265	5.7394e-51	5.67492e-49	down
TR445557	212	unknown	9.96983	1.10071	3.17914	2.79737e-26	1.38211e-24	up
TR297901	701	unknown	23.6572	11.5399	1.03565	1.00461e-44	8.62964e-43	up
TR165886	1775	hypothetical protein C4D60_Mb05t24820	17.4284	8.56275	1.0253	1.50638e-80	2.38101e-78	up
TR281345	416	ORF64d	6.60857	18.9597	-1.52053	5.43434e-39	4.01877e-37	down
TR502869	251	unknown	2.00213	6.56975	-1.7143	7.45227e-11	1.492e-09	down
TR285404	1086	gibberellin-regulated protein 9-like isoform X1	39.4826	12.5198	1.657	1.77746e-230	8.43845e-228	up
TR206595	531	unknown	6.87528	1.02539	2.74524	1.6657e-38	1.21448e-36	up
TR98721	202	unknown	1.75609	6.08405	-1.79266	6.6783e-09	1.08609e-07	down
TR512129	267	unknown	6.53219	3.26282	1.00144	9.59292e-06	9.432e-05	up
TR294819	225	unknown	58.9247	17.0778	1.78675	1.6135e-80	2.5483e-78	up
TR249547	1332	protein EXORDIUM-like	22.3593	10.6047	1.07617	7.34908e-84	1.2075e-81	up
TR185549	347	unknown	7.49671	2.77958	1.43139	7.41222e-13	1.76999e-11	up
TR195168	219	unknown	8.6388	2.48623	1.79687	5.74476e-13	1.38219e-11	up
TR131577	372	unknown	5.99959	2.13277	1.49214	7.27471e-12	1.59598e-10	up
TR145564	1815	FHA domain-containing protein At4g14490-like	15.1958	7.11407	1.09492	5.86649e-80	9.22518e-78	up
TR78176	1348	unknown	5.59201	18.2225	-1.70429	3.0806e-138	8.4767e-136	down
TR88412	1850	SEC14 cytosolic factor	15.5155	6.44131	1.26828	1.54369e-104	3.1478e-102	up
TR239769	367	unknown	13.1695	32.385	-1.29813	6.23891e-46	5.51832e-44	down
TR233585	248	unknown	31.5277	70.3814	-1.15858	5.48924e-56	5.9653e-54	down
TR567263	711	unknown	5.38416	0.52512	3.358	2.20754e-48	2.06559e-46	up
TR441615	359	unknown	13.463	5.98	1.17078	6.01357e-17	1.89697e-15	up
TR85296	1271	ethylene-responsive transcription factor ERF110	3.25612	7.99253	-1.2955	2.15256e-39	1.61064e-37	down
TR241968	409	unknown	2.38511	13.9972	-2.55301	5.02374e-55	5.36739e-53	down
TR145543	1259	bidirectional sugar transporter SWEET13-like	47.8281	5.64686	3.08234	0	0	up
TR89850	315	hypothetical protein Csp_D29540	11.0267	27.4588	-1.31627	1.35059e-34	8.88076e-33	down
TR280425	342	unknown	2.03123	13.7827	-2.76243	1.62388e-49	1.55183e-47	down
TR186775	221	unknown	7.62431	2.53412	1.58912	4.51602e-10	8.37104e-09	up
TR105610	3318	IQ domain-containing protein IQM3	21.2798	6.78905	1.6482	0	0	up
TR181900	278	hypothetical protein DDB_G0275023	2.60519	7.5545	-1.53595	1.11874e-11	2.41809e-10	down
TR212769	318	unknown	3.71835	8.65891	-1.21952	6.96805e-11	1.39789e-09	down
TR93364	432	peroxisomal acyl-coenzyme A oxidase 1-like	14.5067	6.04982	1.26176	5.26018e-24	2.36575e-22	up
TR199646	1517	magnesium-protoporphyrin IX monomethyl ester [oxidative] cyclase, chloroplastic	5.23211	2.2048	1.24674	1.93564e-29	1.07892e-27	up
TR367099	207	unknown	1.28526	5.26071	-2.0332	2.8817e-09	4.88984e-08	down
TR450538	241	unknown	6.07164	0.0322753	7.55551	8.85813e-23	3.77694e-21	up
TR143197	276	unknown	13.3881	5.74921	1.21952	4.20545e-14	1.10546e-12	up
TR149316	547	unknown	17.3204	0.54036	5.00241	2.42209e-146	6.99746e-144	up
TR249567	1195	hypothetical protein BHE74_00041864	7.05009	1.60123	2.13846	3.04719e-65	3.90446e-63	up
TR274440	696	unknown	7.1991	1.13993	2.65887	1.65645e-50	1.62098e-48	up
TR120863	218	unknown	5.08502	1.49858	1.76266	5.22747e-08	7.55414e-07	up
TR46558	282	unknown	22.3279	52.4073	-1.23092	2.63153e-52	2.66939e-50	down
TR200647	602	unknown	10.8275	47.5487	-2.1347	1.59163e-216	7.11623e-214	down
TR81780	591	unknown	2.15079	5.92259	-1.46136	2.93604e-17	9.43691e-16	down
TR105626	2473	cellulose synthase-like protein E6 isoform X2	21.5103	7.86326	1.45182	1.2328e-235	5.97343e-233	up
TR115524	680	carbonyl reductase [NADPH] 1 isoform X2	6.39037	2.35638	1.43933	1.30742e-20	5.01543e-19	up
TR194085	1071	unknown	2.2081	6.08613	-1.46272	8.49505e-31	4.94786e-29	down
TR89241	271	ribosome biogenesis protein BMS1 homolog	7.1448	1.60733	2.15222	2.20024e-16	6.70515e-15	up
TR98535	206	putative AAA domain-containing protein C24B10.10c	14.7087	51.5032	-1.80799	7.70756e-66	9.99138e-64	down
TR199239	2077	probable nucleolar protein 5-2 isoform X1	2.43376	5.0782	-1.06113	3.52883e-30	2.01391e-28	down
TR231919	284	Stearoyl-(acyl-carrier-protein) 9-desaturase, chloroplastic	5.1003	1.97197	1.37094	2.22554e-07	2.94894e-06	up
TR482616	408	unknown	2.93435	6.10066	-1.05592	3.33505e-08	4.95945e-07	down
TR245388	5870	proline-rich receptor-like protein kinase PERK1, partial	9.33158	4.24032	1.13795	8.21053e-167	2.75476e-164	up
TR236071	222	unknown	1.46473	5.11548	-1.80424	2.15574e-08	3.28797e-07	down
TR149040	428	hypothetical protein EHS25_007961	13.0538	44.8163	-1.77956	5.32717e-115	1.20234e-112	down
TR193833	2039	leucine-rich repeat receptor-like serine/threonine/tyrosine-protein kinase SOBIR1	5.70486	2.31939	1.29845	5.23559e-45	4.52365e-43	up
TR255694	3874	probable inactive receptor kinase At5g58300	13.6588	5.75043	1.24808	2.44552e-186	9.20269e-184	up
TR246149	2701	uncharacterized protein LOC109827551	4.60761	9.83164	-1.09341	6.88579e-77	1.04336e-74	down
TR394307	280	PREDICTED: respiratory burst oxidase homolog protein D	1.37247	5.55596	-2.01726	1.64908e-12	3.81403e-11	down
TR158678	493	unknown	6.47582	2.4613	1.39564	6.46202e-15	1.79669e-13	up
TR170793	643	Pectinesterase 2	1.31024	5.1533	-1.97566	2.80658e-24	1.2794e-22	down
TR391227	391	unknown	10.6601	3.89912	1.451	4.68558e-20	1.75216e-18	up
TR439150	461	unknown	2.72525	7.42401	-1.44581	1.15084e-16	3.55846e-15	down
TR287513	1002	uncharacterized protein LOC105048681 isoform X1	19.4418	40.1337	-1.04566	1.74448e-107	3.66968e-105	down
TR285255	267	unknown	8.19291	2.68018	1.61205	7.06429e-13	1.68964e-11	up
TR168694	924	unknown	3.88707	7.99721	-1.04081	5.23278e-21	2.04629e-19	down
TR73129	677	unknown	33.0759	9.67409	1.77358	2.62953e-133	6.98054e-131	up
TR234183	550	unknown	1.74678	7.86319	-2.17042	5.81627e-35	3.85431e-33	down
TR236102	227	unknown	0.325561	5.55106	-4.09177	2.29428e-19	8.27293e-18	down
TR155041	1454	uncharacterized protein LOC113319261	0.986041	7.89603	-3.00141	5.5974e-128	1.42346e-125	down
TR77822	475	unknown	1.05797	7.99122	-2.91712	2.08928e-42	1.691e-40	down
TR113141	2240	two-component response regulator ORR26	5.21935	2.27794	1.19614	5.61506e-40	4.27433e-38	up
TR109167	276	unknown	8.56838	0.11273	6.24808	2.21975e-38	1.61403e-36	up
TR168519	495	unknown	1.91101	6.47409	-1.76034	2.31321e-20	8.76678e-19	down
TR229774	568	unknown	37.4716	0.602547	5.95858	0	0	up
TR1560	214	unknown	1.03601	7.63295	-2.8812	5.70448e-19	2.01574e-17	down
TR200610	394	unknown	1.23796	12.319	-3.31485	3.20185e-60	3.75663e-58	down
TR209130	417	unknown	3.29636	7.53585	-1.1929	7.58902e-12	1.66366e-10	down
TR200795	789	unknown	2.45404	5.5799	-1.18508	7.56161e-16	2.23254e-14	down
TR98331	1855	PREDICTED: F-box protein At5g03970	3.33058	11.7996	-1.82489	1.72783e-135	4.68336e-133	down
TR326526	486	unknown	151.272	564.618	-1.90013	0	0	down
TR284350	2640	calcium uniporter protein 2, mitochondrial	5.22355	2.4985	1.06397	4.25589e-39	3.15664e-37	up
TR181107	1136	unknown	3.25274	7.61401	-1.227	3.49928e-31	2.06707e-29	down
TR77392	211	unknown	2.38168	5.89827	-1.30831	3.62791e-06	3.88752e-05	down
TR214821	3267	pectinesterase	10.8263	1.59995	2.75844	0	0	up
TR150141	413	unknown	1.64625	17.8167	-3.43598	5.22844e-93	9.48873e-91	down
TR164263	261	uncharacterized protein LOC103712072	5.2666	62.8228	-3.57634	2.82771e-211	1.23523e-208	down
TR352693	255	unknown	5.73829	1.70818	1.74816	5.0307e-10	9.25887e-09	up
TR165243	301	unknown	8.49508	19.3296	-1.18611	1.80387e-20	6.8894e-19	down
TR17519	333	unknown	3.01823	8.78275	-1.54097	9.56221e-16	2.80682e-14	down
TR253416	839	unknown	5.9897	0.96418	2.63511	3.53289e-50	3.43368e-48	up
TR162228	413	unknown	0.465244	5.57479	-3.58286	2.82661e-31	1.67641e-29	down
TR92757	1521	U-box domain-containing protein 3	8.32797	22.839	-1.45546	3.61729e-155	1.11698e-152	down
TR185442	235	unknown	61.7634	9.7974	2.65628	1.35598e-142	3.83422e-140	up
TR262002	263	unknown	1100.55	251.273	2.1309	0	0	up
TR115068	451	unknown	0.688225	15.7291	-4.51442	3.11663e-106	6.48439e-104	down
TR270113	544	cytochrome P450 704C1	5.95022	1.08668	2.45302	1.56543e-30	9.04122e-29	up
TR244104	285	unknown	0.933502	5.24014	-2.48888	3.65217e-15	1.03208e-13	down
TR165288	956	unknown	22.4644	6.59043	1.7692	1.6793e-127	4.25164e-125	up
TR257758	203	unknown	5.0239	0.766339	2.71275	9.38706e-12	2.04223e-10	up
TR225535	2017	hypothetical protein AQUCO_01100389v1	5.71579	1.56569	1.86815	1.48636e-74	2.18421e-72	up
TR221618	374	peroxidase 5	14.899	30.1567	-1.01726	4.08121e-30	2.32417e-28	down
TR249750	434	unknown	2.04338	5.69934	-1.47984	7.53296e-13	1.79818e-11	down
TR425854	282	unknown	19.4452	7.39218	1.39534	1.72182e-24	7.91184e-23	up
TR488706	215	uncharacterized protein LOC105048681 isoform X1	1.99364	7.09095	-1.83057	5.6767e-11	1.14931e-09	down
TR247332	297	unknown	10.3015	0.83807	3.61964	2.66104e-41	2.09516e-39	up
TR244116	829	unknown	5.49141	2.21434	1.3103	7.39894e-19	2.60275e-17	up
TR155686	1510	auxin-induced protein 6B-like	3.1127	10.5806	-1.76518	4.65098e-95	8.64107e-93	down
TR113074	253	hypothetical protein C7G98_18770, partial	0.584208	9.96119	-4.09177	4.27322e-37	3.00959e-35	down
TR259562	378	hypothetical protein	38.3588	89.9242	-1.22915	1.29945e-117	3.00593e-115	down
TR110717	292	unknown	1.9741	7.51196	-1.92799	3.99354e-16	1.20179e-14	down
TR105690	1855	unknown	4.50186	10.0049	-1.15211	6.67481e-59	7.63393e-57	down
TR540658	267	unknown	7.58398	3.02977	1.32375	2.49663e-09	4.27743e-08	up
TR257617	704	uncharacterized protein LOC109841719	5.24874	1.10488	2.24808	2.22616e-31	1.32463e-29	up
TR187013	2858	probable aquaporin NIP5-1	12.7997	31.527	-1.30048	0	0	down
TR132558	327	unknown	2.35041	5.99432	-1.35068	2.5688e-09	4.39241e-08	down
TR70322	245	unknown	6.03284	12.2549	-1.02244	3.47128e-09	5.83339e-08	down
TR411979	507	unknown	1.66171	6.50496	-1.96887	4.53426e-24	2.04491e-22	down
TR181027	272	hypothetical protein CKAN_01997200	3.58643	8.46466	-1.2389	1.5634e-09	2.72973e-08	down
TR593648	407	unknown	2.36051	5.27475	-1.16	3.13034e-08	4.66885e-07	down
TR90643	606	unknown	6.39023	1.00117	2.67418	1.14476e-39	8.62541e-38	up
TR171733	1850	unknown	1.65381	6.66835	-2.01153	1.14224e-87	1.9548e-85	down
TR141275	271	elongation factor 1-alpha-like	11.4535	111.136	-3.27846	0	0	down
TR77174	6853	probable xyloglucan endotransglucosylase/hydrolase protein 23, partial	88.9631	16.4307	2.43682	0	0	up
TR194968	451	unknown	19.172	54.0172	-1.49442	1.00628e-113	2.24452e-111	down
TR189443	436	unknown	16.306	36.8936	-1.17797	4.46008e-53	4.6026e-51	down
TR105877	856	unknown	7.23483	36.4201	-2.3317	2.4589e-262	1.33209e-259	down
TR184804	1459	B3 domain-containing transcription factor ABI3 isoform X2	2.58329	11.6542	-2.17357	2.29816e-132	6.04857e-130	down
TR401628	227	unknown	2.73471	14.5972	-2.41624	1.05389e-30	6.11865e-29	down
TR225374	484	unknown	2.01552	7.81048	-1.95426	4.24029e-27	2.15998e-25	down
TR273496	357	unknown	7.70074	2.61457	1.55842	4.09249e-15	1.15296e-13	up
TR222535	887	unknown	44.6246	13.8204	1.69104	4.25244e-219	1.91847e-216	up
TR233616	306	unknown	0.0241511	5.03304	-7.7032	1.29349e-23	5.72459e-22	down
TR555227	285	Short-chain dehydrogenase/reductase SDR	3.73401	10.5895	-1.50383	1.10782e-15	3.23515e-14	down
TR245551	296	unknown	171.673	44.1999	1.95755	0	0	up
TR276882	747	unknown	141.592	35.3409	2.00232	0	0	up
TR367169	475	hypothetical protein CHGG_11103	1.27579	7.36895	-2.53007	5.39337e-34	3.47935e-32	down
TR148392	334	conserved hypothetical protein	5.57586	11.6908	-1.06811	2.90069e-12	6.57958e-11	down
TR282014	2234	PREDICTED: glutamyl-tRNA reductase 2	20.338	9.86742	1.04343	9.04122e-121	2.14487e-118	up
TR162448	247	hypothetical protein SSCG_04411	43.5036	109.086	-1.32626	3.69006e-105	7.57094e-103	down
TR271577	884	unknown	2.2572	11.1924	-2.30991	1.06982e-83	1.75561e-81	down
TR181123	396	unknown	1.381	6.63909	-2.26527	5.3594e-23	2.30857e-21	down
TR276827	486	ethylene-responsive transcription factor ERF105-like	6.99487	2.78484	1.3287	9.42455e-15	2.58973e-13	up
TR147682	455	unknown	1.85162	5.88077	-1.66722	4.20454e-16	1.26248e-14	down
TR188461	2666	uncharacterized protein LOC105058665	12.5517	4.06714	1.6258	1.52745e-175	5.39696e-173	up
TR189479	421	unknown	2.10648	9.31184	-2.14423	2.14372e-31	1.27633e-29	down
TR94700	1946	protein NUCLEAR FUSION DEFECTIVE 4-like	29.7204	13.3263	1.15718	9.49349e-181	3.45209e-178	up
TR206524	689	unknown	5.10559	2.39334	1.09305	1.44857e-11	3.0988e-10	up
TR74445	404	unknown	5.89023	0.770133	2.93515	2.2577e-27	1.1623e-25	up
TR452609	273	unknown	0.541409	7.86382	-3.86044	8.86866e-31	5.16133e-29	down
TR174813	242	unknown	0.732915	5.46412	-2.89827	9.81313e-16	2.87762e-14	down
TR229869	1004	unknown	58.4593	26.4649	1.14335	6.1077e-180	2.20886e-177	up
TR256782	1880	peroxidase 45-like	10.2284	2.64795	1.94963	3.43748e-130	8.92365e-128	up
TR249433	1568	unknown	3.0824	17.9874	-2.54486	1.42181e-262	7.73399e-260	down
TR177636	3350	lysine-specific demethylase JMJ706 isoform X1	8.67414	3.66395	1.24332	1.26284e-102	2.51725e-100	up
TR601878	954	PREDICTED: miraculin-like	17.6622	53.1601	-1.58968	1.40013e-256	7.40422e-254	down
TR102283	478	hypothetical protein	85.5287	233.773	-1.45063	0	0	down
TR377542	220	unknown	14.0414	6.85908	1.0336	1.48524e-09	2.61131e-08	up
TR92596	1113	nudix hydrolase 13, mitochondrial-like	11.8589	4.33295	1.45255	5.74428e-60	6.71196e-58	up
TR76250	1184	unknown	6.56632	3.06141	1.10089	5.66964e-24	2.54346e-22	up
TR467936	440	two-component response regulator-like APRR2 isoform X1	3.12405	6.71766	-1.10454	4.30071e-10	7.9862e-09	down
TR185178	473	unknown	0.312483	7.433	-4.57209	7.15675e-54	7.49981e-52	down
TR80664	1371	unknown	6.24207	0.453878	3.78165	9.45047e-116	2.14144e-113	up
TR206266	266	unknown	5.55656	15.4397	-1.47438	3.17644e-20	1.1951e-18	down
TR285529	883	unknown	3.41474	8.49187	-1.31431	3.76888e-30	2.14906e-28	down
TR276982	291	hypothetical protein DDB_G0275023	5.33315	0.748431	2.83305	8.01801e-18	2.66575e-16	up
TR368380	629	unknown	2.39683	5.54006	-1.20877	3.21296e-13	7.88503e-12	down
TR157857	258	unknown	2.92172	6.4518	-1.14289	1.46983e-06	1.69059e-05	down
TR216449	500	putative SWI/SNF-related matrix-associated actin-dependent regulator of chromatin subfamily A member 3-like 3	3.42907	9.42735	-1.45904	1.20453e-22	5.11078e-21	down
TR152714	503	PREDICTED: ethylene-responsive transcription factor 5	51.3055	12.6495	2.02004	3.18516e-182	1.16778e-179	up
TR214406	541	unknown	1.83048	5.08971	-1.47536	4.44356e-14	1.1649e-12	down
TR112117	431	putative F-box/LRR-repeat protein 23	3.73798	15.4484	-2.04713	3.15116e-49	2.99343e-47	down
TR222539	617	uncharacterized protein LOC110038469	5.34204	12.8841	-1.27012	2.65177e-30	1.52098e-28	down
TR257332	335	Arabinogalactan peptide 20	29.5609	9.61263	1.62069	4.68808e-53	4.83538e-51	up
TR154453	1315	Kinesin-like protein KIN12A	13.2855	6.6249	1.00389	9.26971e-45	7.96953e-43	up
TR454548	301	unknown	2.60254	6.25368	-1.26479	2.88368e-08	4.31864e-07	down
TR85223	304	unknown	3.06305	9.67175	-1.65881	1.99112e-17	6.46955e-16	down
TR229466	352	hypothetical protein BO70DRAFT_409846	1.34368	22.2743	-4.05112	6.21802e-111	1.34779e-108	down
TR256413	687	ATP synthase subunit 6 (mitochondrion)	0.0107572	7.49529	-9.44453	6.32024e-62	7.63753e-60	down
TR198087	1370	WPP domain-associated protein isoform X1	7.76783	3.87214	1.00438	5.96137e-28	3.14212e-26	up
TR249408	1616	unknown	7.04267	3.26344	1.10973	9.48661e-35	6.25851e-33	up
TR283067	287	unknown	0.463499	6.61294	-3.83466	2.74425e-27	1.40833e-25	down
TR247250	647	endochitinase 2-like	3706.63	97.1631	5.25355	0	0	up
TR191580	201	hypothetical protein KK1_007774, partial	10.5154	22.3676	-1.0889	2.72495e-14	7.25265e-13	down
TR102567	2211	unknown	0.0267399	6.62091	-7.95189	9.60538e-205	3.99071e-202	down
TR197098	2252	protein ECERIFERUM 3-like	14.7673	1.94113	2.92744	0	0	up
TR164973	352	unknown	11.7572	5.87795	1.00016	9.7008e-12	2.10888e-10	up
TR96874	978	unknown	12.9518	5.94908	1.12241	3.66809e-39	2.72929e-37	up
TR446541	277	unknown	16.9682	7.63794	1.15158	3.92706e-16	1.182e-14	up
TR252500	593	unknown	7.00389	2.38728	1.55279	6.22962e-22	2.54685e-20	up
TR155003	209	putative UDP-rhamnose:rhamnosyltransferase 1	21.2867	8.41103	1.3396	4.74771e-19	1.68541e-17	up
TR229743	547	unknown	0.56744	7.2522	-3.67588	1.30527e-53	1.36105e-51	down
TR130958	351	hypothetical protein B296_00048752	2757.38	31.6452	6.44516	0	0	up
TR197486	239	unknown	1.2987	7.15998	-2.46289	5.75848e-17	1.81902e-15	down
TR182867	332	unknown	14.7805	36.6894	-1.31167	9.19767e-48	8.4693e-46	down
TR233707	338	benzyl alcohol O-benzoyltransferase-like	11.0635	2.43936	2.18123	1.22751e-30	7.11629e-29	up
TR153840	930	uncharacterized protein LOC105032593	11.9992	1.77313	2.75857	1.62058e-114	3.64118e-112	up
TR173229	628	unknown	9.48491	3.83963	1.30467	4.9407e-24	2.2252e-22	up
TR253313	3557	hypothetical protein ACMD2_24019	8.82589	3.23205	1.44929	1.51145e-139	4.19074e-137	up
TR75547	241	unknown	6.8076	2.45292	1.47264	5.96384e-09	9.76158e-08	up
TR158725	310	unknown	5.34004	21.9801	-2.04128	3.70733e-50	3.60234e-48	down
TR211235	316	unknown	20.6739	44.5039	-1.10612	2.55749e-42	2.06285e-40	down
TR110157	219	polygalacturonase inhibitor-like	25.9839	0.497245	5.70752	2.24456e-90	3.98121e-88	up
TR207093	1268	unknown	2.37793	26.4145	-3.47355	0	0	down
TR284246	606	unknown	1.70731	6.23807	-1.86937	1.24606e-25	6.00997e-24	down
TR201428	329	PREDICTED: probable glutathione S-transferase parA	8.98508	35.2271	-1.97108	2.31913e-80	3.65551e-78	down
TR194232	658	unknown	0.718806	30.9715	-5.42919	0	0	down
TR289419	1101	unknown	10.0819	1.69555	2.57193	8.7129e-106	1.80526e-103	up
TR337939	279	unknown	1.32441	6.35649	-2.26288	5.27377e-16	1.57506e-14	down
TR486549	222	unknown	1.53131	5.81624	-1.92532	4.41536e-10	8.19397e-09	down
TR346391	224	structural maintenance of chromosomes protein 3	9.23778	0.277798	5.05544	1.81285e-33	1.15246e-31	up
TR121307	421	unknown	5.23109	2.40186	1.12296	4.73534e-08	6.88283e-07	up
TR119141	494	unknown	11.6987	4.78667	1.28925	5.73383e-23	2.46613e-21	up
TR368887	228	unknown	1.29653	5.79964	-2.16131	1.02353e-11	2.22013e-10	down
TR134097	402	unknown	20.2955	46.9409	-1.20968	1.53943e-64	1.94444e-62	down
TR275375	353	IS1167%2C transposase	2.84723	6.69863	-1.23431	1.05475e-09	1.87725e-08	down
TR262869	242	hypothetical protein EVAR_2192_1	0.855068	27.0635	-4.98417	1.1246e-101	2.22062e-99	down
TR500646	373	hypothetical protein C4D60_Mb03t13650	3.40783	7.42383	-1.12331	9.06356e-10	1.6237e-08	down
TR182307	743	unknown	2.36726	6.05098	-1.35395	1.58833e-19	5.77823e-18	down
TR272075	528	unknown	5.54267	2.59278	1.09608	6.69128e-10	1.21906e-08	up
TR174161	4617	ABC transporter B family member 11-like isoform X1	11.1982	3.29194	1.76626	2.40344e-303	1.54277e-300	up
TR377493	248	unknown	2.86073	6.08467	-1.08879	1.03895e-05	0.000101173	down
TR93308	333	LOW QUALITY PROTEIN: ABC transporter B family member 4-like	15.9789	7.33453	1.12339	2.04724e-17	6.6503e-16	up
TR287734	405	unknown	5.43775	14.3275	-1.39771	6.97574e-26	3.39694e-24	down
TR230513	548	unknown	0.620348	10.4184	-4.06992	1.61126e-81	2.57842e-79	down
TR160205	272	unknown	1.6302	5.37621	-1.72154	7.75765e-10	1.40329e-08	down
TR240295	2270	uncharacterized protein LOC114298476	1.00273	8.25121	-3.04068	4.61615e-210	2.00115e-207	down
TR255681	220	unknown	14.1086	28.9213	-1.03556	3.61063e-18	1.22397e-16	down
TR171448	1218	peroxidase 11	10.424	0.00638616	10.6727	2.20196e-125	5.45723e-123	up
TR197476	4270	unknown	5.89834	2.32439	1.34345	2.35819e-100	4.59961e-98	up
TR243809	1166	DNA replication ATP-dependent helicase/nuclease DNA2	2.06622	6.73767	-1.70525	1.63631e-45	1.42989e-43	down
TR23285	220	unknown	13.168	35.6389	-1.43641	9.19442e-36	6.24531e-34	down
TR229742	349	unknown	4.70095	10.2968	-1.13118	2.26818e-12	5.20132e-11	down
TR257768	819	hypothetical protein C4D60_Mb10t24400	9.29418	2.43132	1.93459	3.76836e-52	3.81193e-50	up
TR218313	468	hypothetical protein EVAR_1174_1	0.221075	15.7561	-6.15523	4.59148e-116	1.04397e-113	down
TR199208	1210	uncharacterized protein LOC105036505	167.215	343.944	-1.04047	0	0	down
TR102436	1454	PREDICTED: basic endochitinase-like	5.52996	45.5894	-3.04336	0	0	down
TR241794	1885	cytochrome P450 77A2	11.746	0.437403	4.74706	0	0	up
TR386259	223	unknown	13.6537	6.76681	1.01274	3.57872e-09	6.00761e-08	up
TR425724	228	unknown	3.50063	9.0065	-1.36335	8.20614e-10	1.48207e-08	down
TR380679	241	unknown	10.9167	27.8858	-1.353	2.32442e-28	1.24371e-26	down
TR293297	514	alpha-1,3-arabinosyltransferase XAT3 isoform X2	5.9812	0.81718	2.87171	3.66844e-34	2.37888e-32	up
TR354785	206	putative class I chitinase, partial	2930.55	80.502	5.186	0	0	up
TR262729	949	unknown	13.5189	5.57352	1.27832	2.58428e-48	2.41302e-46	up
TR33099	237	unknown	1.30966	9.45216	-2.85145	3.55637e-25	1.68537e-23	down
TR286898	344	unknown	1.80459	19.1293	-3.40604	8.45404e-83	1.37322e-80	down
TR151329	430	unknown	4.57163	11.1429	-1.28535	3.13016e-19	1.12186e-17	down
TR403389	210	unknown	6.12333	60.3007	-3.29979	1.88906e-153	5.73559e-151	down
TR186781	307	protein KRI1 homolog	0.577738	11.5028	-4.31543	9.93211e-53	1.01785e-50	down
TR225676	321	unknown	2.11807	5.57327	-1.39577	5.37072e-09	8.83514e-08	down
TR74358	284	unknown	2.08175	6.73758	-1.69443	3.48596e-12	7.87137e-11	down
TR259583	3211	subtilisin-like protease SBT2.2 isoform X1	6.39366	3.14428	1.02391	5.86463e-54	6.15059e-52	up
TR152963	1424	unknown	0.0103795	14.9558	-10.4928	6.88692e-215	3.06202e-212	down
TR120886	1547	protein trichome birefringence-like 26	14.1881	3.74084	1.92324	1.07852e-145	3.08905e-143	up
TR469558	280	unknown	9.66008	2.22238	2.11993	7.08936e-22	2.89242e-20	up
TR246598	3667	B3 domain-containing protein Os07g0563300-like	6.09437	13.8131	-1.18049	1.30242e-163	4.2799e-161	down
TR361390	801	unknown	12.031	165.821	-3.7848	0	0	down
TR136282	1569	hypothetical protein C4D60_Mb06t31210	98.0465	28.2677	1.79431	0	0	up
TR85967	216	unknown	12.3855	4.75343	1.38161	1.43491e-12	3.33493e-11	up
TR96718	1740	uncharacterized protein LOC109821513	8.3671	3.44214	1.28142	8.73723e-55	9.30007e-53	up
TR580166	336	unknown	10.6015	40.0955	-1.91918	6.20448e-90	1.09081e-87	down
TR154330	253	unknown	8.82154	18.2007	-1.04489	9.49971e-14	2.43258e-12	down
TR209642	1783	probable serine/threonine-protein kinase At1g01540	7.75083	2.6873	1.52819	1.83672e-67	2.46003e-65	up
TR85698	341	unknown	2.99077	8.71357	-1.54275	5.36063e-16	1.60023e-14	down
TR102926	280	unknown	4.38135	10.0007	-1.19066	1.09714e-10	2.15496e-09	down
TR422791	271	uncharacterized protein At3g06530	1.63621	5.22383	-1.67475	2.95046e-09	4.99887e-08	down
TR46574	299	unnamed protein product	5.09159	14.5681	-1.51663	3.37234e-22	1.39586e-20	down
TR139678	204	unknown	4.92682	13.6502	-1.4702	3.73128e-14	9.85814e-13	down
TR291327	253	PREDICTED: protein MOR1-like isoform X1	2.86262	7.07122	-1.30462	3.00696e-08	4.49642e-07	down
TR252495	348	Histone H3.3	2.59083	5.31967	-1.03792	2.64766e-06	2.90879e-05	down
TR256584	1073	unknown	44.7959	588.356	-3.71525	0	0	down
TR214357	652	unknown	3.49109	7.61132	-1.12447	2.27733e-16	6.9361e-15	down
TR233457	1347	unknown	0.296267	8.16524	-4.78452	2.64083e-167	8.88279e-165	down
TR198135	1999	transmembrane protein 53	9.44943	3.07398	1.62012	1.8203e-99	3.51611e-97	up
TR288944	577	unknown	6.25031	16.2846	-1.38151	3.49415e-40	2.6772e-38	down
TR280295	375	subtilisin-like protease SBT1.2	20.0226	3.02837	2.72502	1.03154e-76	1.56065e-74	up
TR226035	232	unknown	2.03868	5.16321	-1.34063	3.65292e-06	3.91311e-05	down
TR261242	265	unknown	2.67721	5.40081	-1.01244	5.21339e-05	0.000439936	down
TR271492	205	hypothetical protein N300_10230, partial	0.504698	5.5397	-3.45631	7.90651e-16	2.33214e-14	down
TR216165	360	protein transport protein SEC23-like	2.13495	6.17946	-1.53328	2.9581e-12	6.70218e-11	down
TR123537	291	unknown	39.3638	484.823	-3.62252	0	0	down
TR98449	1578	unknown	10.884	3.86452	1.49384	1.07086e-80	1.69732e-78	up
TR160584	472	40S ribosomal protein S25-like	0.0156573	5.83375	-8.54145	9.47858e-38	6.78825e-36	down
TR387015	253	unknown	7.65312	0.737866	3.37462	2.08616e-25	9.98056e-24	up
TR293983	949	hypothetical protein CK203_022774	29.7011	12.2945	1.2725	3.27228e-103	6.58186e-101	up
TR246479	2375	unknown	1.93546	5.65936	-1.54796	7.04258e-67	9.31999e-65	down
TR130199	315	unknown	16.0474	0.691408	4.53665	2.09058e-76	3.14622e-74	up
TR97729	1893	probable beta-1,3-galactosyltransferase 2	9.02599	3.70632	1.2841	3.50232e-64	4.38766e-62	up
TR388341	235	hypothetical protein (mitochondrion)	62.0779	163.444	-1.39665	3.71718e-161	1.19882e-158	down
TR256957	217	unknown	8.5822	3.94294	1.12208	5.20335e-07	6.46724e-06	up
TR187938	223	unknown	2.6512	6.69705	-1.33688	2.48417e-07	3.23876e-06	down
TR188599	245	unknown	1.38755	6.03218	-2.12014	1.1969e-12	2.80503e-11	down
TR112864	636	hypothetical protein GW17_00053414	52.1499	3.32659	3.97055	0	0	up
TR111850	304	unknown	22.511	3.17274	2.82683	9.90367e-73	1.4193e-70	up
TR207141	300	12-oxophytodienoate reductase 2 isoform X2	6.40486	1.8668	1.7786	5.53675e-13	1.33306e-11	up
TR78268	475	hypothetical protein AXF42_Ash001320	3.39173	9.89077	-1.54406	2.07809e-24	9.52153e-23	down
TR284299	1645	unknown	10.8989	2.01433	2.43581	1.25615e-159	4.02517e-157	up
TR442378	423	unknown	94.9373	35.1221	1.4346	2.8516e-175	1.00577e-172	up
TR644835	1063	hypothetical protein SBOR_1008	0.0417134	9.71744	-7.86392	2.91428e-146	8.39512e-144	down
TR205546	848	unknown	2.52732	7.57654	-1.58393	5.99279e-34	3.86293e-32	down
TR488796	231	trans-resveratrol di-O-methyltransferase	124.706	55.6943	1.16293	9.91524e-92	1.77684e-89	up
TR124703	376	unknown	5.54267	11.2538	-1.02176	2.39476e-12	5.47021e-11	down
TR266050	1213	peroxidase 4-like	28.5374	4.64264	2.61984	0	0	up
TR149135	628	unknown	1.67104	7.53062	-2.17202	4.1831e-38	3.02236e-36	down
TR571806	235	unknown	8.86827	2.58175	1.78031	5.67733e-14	1.47806e-12	up
TR297773	545	unknown	11.4989	5.56615	1.04675	3.28681e-18	1.11638e-16	up
TR119152	833	uncharacterized protein LOC105038064	5.18114	1.43801	1.84919	1.25084e-28	6.76802e-27	up
TR89595	1070	uncharacterized protein RSE6_13405	0.027627	11.1805	-8.66068	9.53998e-156	2.96879e-153	down
TR115655	215	unknown	10.037	4.12433	1.28309	1.88366e-09	3.25969e-08	up
TR97631	1541	unknown	4.28739	10.1558	-1.24413	3.45592e-56	3.76897e-54	down
TR446206	374	uncharacterized protein A4U43_C01F10080	58.3709	392.245	-2.74843	0	0	down
TR222380	2603	hypothetical protein C4D60_Mb09t23280	3.92934	9.65195	-1.29653	7.13367e-95	1.32167e-92	down
TR288186	268	unknown	7.77628	19.0976	-1.29624	1.10507e-20	4.26128e-19	down
TR80839	467	unknown	5.69696	2.63164	1.11423	2.45236e-09	4.20338e-08	up
TR199127	1469	unknown	9.13591	19.9621	-1.12764	6.16857e-89	1.07175e-86	down
TR166358	255	unknown	10.1434	0.793086	3.67693	1.42746e-35	9.64353e-34	up
TR380338	330	unknown	0.806207	5.46841	-2.7619	5.58214e-20	2.07808e-18	down
TR77099	1582	leucine-rich repeat extensin-like protein 4	45.2009	20.0113	1.17554	1.32625e-228	6.25913e-226	up
TR216392	1088	Dehydration-responsive element-binding protein 2C	1.71171	10.5951	-2.62989	1.86169e-112	4.09534e-110	down
TR187991	223	unknown	19.1549	2.16259	3.14689	6.49138e-51	6.40417e-49	up
TR244657	1784	gibberellin 20 oxidase 2	1.14333	6.74937	-2.56151	4.43935e-114	9.94092e-112	down
TR153851	763	unknown	3.99053	32.2347	-3.01396	6.84397e-273	3.86498e-270	down
TR145514	1284	ABC transporter G family member 39 isoform X1	4.97286	10.6498	-1.09868	9.09258e-41	7.07943e-39	down
TR132998	609	unknown	12.5962	28.4312	-1.17449	9.80225e-57	1.07785e-54	down
TR107642	1336	histidine protein methyltransferase 1 homolog	33.4109	16.4533	1.02194	9.20941e-115	2.07622e-112	up
TR186646	2209	unknown	5.42641	1.27468	2.08987	1.90505e-89	3.33312e-87	up
TR627107	228	unknown	57.4363	18.9	1.60358	1.52321e-68	2.06787e-66	up
TR3893	238	unknown	2.79462	6.2096	-1.15185	4.97758e-06	5.18251e-05	down
TR189526	260	unknown	26.9459	6.94067	1.95692	7.49975e-49	7.07053e-47	up
TR131385	889	unknown	2.61027	5.56471	-1.09211	1.21863e-15	3.5409e-14	down
TR117301	2114	O-fucosyltransferase 20	23.9396	6.38015	1.90774	0	0	up
TR101946	1079	unknown	7.43817	90.197	-3.60006	0	0	down
TR164028	341	LOW QUALITY PROTEIN: LRR receptor-like serine/threonine-protein kinase GSO1	7.75865	3.23907	1.26023	5.40587e-11	1.09692e-09	up
TR566587	314	unknown	1.318	8.47195	-2.68434	6.9397e-28	3.65127e-26	down
TR250277	1015	glutathione S-transferase	33.6092	15.3728	1.12848	2.8827e-103	5.80119e-101	up
TR393926	568	Phosphoglucomutase	2.94048	6.87452	-1.22521	6.47396e-15	1.79988e-13	down
TR398832	236	UDP-glycosyltransferase 91A1-like	79.351	210.213	-1.40553	1.56238e-209	6.76572e-207	down
TR104017	341	unknown	2.64401	5.29201	-1.00109	6.76619e-06	6.88769e-05	down
TR688049	696	unknown	5.9674	0.737601	3.01619	1.05847e-47	9.72628e-46	up
TR217254	1907	beta-amylase 3, chloroplastic	5.31693	0.628141	3.08143	4.62646e-116	1.05132e-113	up
TR140069	368	unknown	13.7362	5.58011	1.29961	1.59609e-20	6.10755e-19	up
TR107728	374	unknown	0.513759	5.449	-3.40683	7.48721e-27	3.77779e-25	down
TR271709	1423	GDSL esterase/lipase, partial	6.77221	2.91893	1.21419	5.20756e-34	3.36329e-32	up
TR262603	281	unknown	7.88992	28.2899	-1.8422	4.94793e-51	4.8984e-49	down
TR557469	230	U-box domain-containing protein 26-like	27.376	9.06346	1.59478	1.28315e-33	8.20357e-32	up
TR228973	224	Subtilisin-like protease SDD1	23.5563	3.05578	2.94651	8.16343e-59	9.32577e-57	up
TR151215	379	uncharacterized protein LOC105040518	2.7689	8.82503	-1.67229	8.08165e-20	2.97996e-18	down
TR244117	761	unknown	5.57423	2.47353	1.1722	4.3559e-15	1.22475e-13	up
TR248703	210	unknown	2.32264	15.2604	-2.71595	1.204e-33	7.70123e-32	down
TR424791	270	pyrophosphate-energized vacuolar membrane proton pump	128.754	58.7697	1.13148	1.221e-105	2.52461e-103	up
TR196705	219	unknown	8.43633	1.2076	2.80448	1.01832e-20	3.93245e-19	up
TR280730	1393	uncharacterized protein LOC105052151	39.3226	1.12794	5.12359	0	0	up
TR148518	341	unknown	0.0866889	5.33763	-5.94421	4.34207e-30	2.47043e-28	down
TR293140	514	hypothetical protein CAPTEDRAFT_158783	3.19189	8.23233	-1.36689	1.02265e-18	3.5713e-17	down
TR260075	225	unknown	9.52518	4.56329	1.06167	2.6392e-07	3.43639e-06	up
TR340582	388	unknown	7.84735	46.4696	-2.56601	3.73442e-170	1.27437e-167	down
TR403550	261	unknown	17.3288	91.2539	-2.39671	1.77433e-207	7.54446e-205	down
TR120928	942	unknown	2.60462	7.91046	-1.60269	9.63434e-40	7.27703e-38	down
TR181461	3841	receptor-like protein kinase THESEUS 1 isoform X1	17.3894	5.19636	1.74264	0	0	up
TR110057	1385	uncharacterized protein LOC105054151	11.9204	2.86423	2.05722	4.68592e-120	1.10639e-117	up
TR509085	212	unknown	1.74298	5.35678	-1.61981	2.10366e-07	2.7944e-06	down
TR191131	442	unknown	32.0355	14.4304	1.15056	2.8667e-45	2.49307e-43	up
TR145116	248	unknown	12.8137	5.45738	1.23141	1.67128e-12	3.86449e-11	up
TR442646	461	unknown	14.8446	38.4024	-1.37126	2.62521e-73	3.79077e-71	down
TR155545	1793	transcription factor MYB30	22.282	10.3509	1.10612	7.7307e-117	1.77594e-114	up
TR122005	501	unknown	0.014751	7.26599	-8.94421	3.86466e-47	3.50446e-45	down
TR210463	266	unknown	2.88941	12.8079	-2.14819	1.46039e-27	7.57347e-26	down
TR222383	494	unknown	7.33039	16.4069	-1.16235	4.76602e-27	2.42037e-25	down
TR445703	452	unknown	159.119	547.891	-1.78379	0	0	down
TR292904	1902	65-kDa microtubule-associated protein 6	18.3318	8.71076	1.07348	1.84714e-97	3.50687e-95	up
TR156302	1252	PREDICTED: fasciclin-like arabinogalactan protein 13	35.6879	16.5756	1.10638	1.74782e-130	4.54916e-128	up
TR285468	564	unknown	27.7527	9.84705	1.49486	8.77736e-74	1.27435e-71	up
TR651769	1722	hypothetical protein B7494_g4398	0.00429165	5.19459	-10.2413	6.1166e-95	1.13429e-92	down
TR309399	289	unknown	0.15343	8.12823	-5.72729	2.27298e-38	1.65213e-36	down
TR188512	3505	uncharacterized protein LOC103703666 isoform X2	12.8153	26.3953	-1.04241	2.05503e-243	1.02819e-240	down
TR279091	2541	ferric reduction oxidase 8, mitochondrial	3.69366	7.74467	-1.06815	2.20904e-55	2.37989e-53	down
TR269576	360	uncharacterized protein LOC109827551	1.39593	7.47585	-2.42101	2.65587e-25	1.26478e-23	down
TR154387	326	uncharacterized protein LOC109821513	6.03006	0.811238	2.89398	1.33805e-22	5.65086e-21	up
TR130477	3822	hypothetical protein AQUCO_01300056v1	44.5541	14.3478	1.63473	0	0	up
TR285367	1025	PREDICTED: caffeoyl-CoA O-methyltransferase 5	56.1225	18.9412	1.56705	8.45484e-285	5.05345e-282	up
TR73063	922	blue copper protein-like	40.3817	0.320582	6.97686	0	0	up
TR184768	729	unknown	0.831274	8.51456	-3.35654	2.73928e-77	4.17121e-75	down
TR226301	2096	probable serine incorporator	5.45805	1.83325	1.57398	1.47229e-58	1.6695e-56	up
TR92572	572	unknown	1.21448	5.49379	-2.17747	5.86523e-26	2.8663e-24	down
TR168559	493	unknown	10.1934	20.5108	-1.00875	8.05002e-27	4.05459e-25	down
TR181180	1789	unknown	84.6509	26.5568	1.67245	0	0	up
TR256320	328	unknown	0.0901247	5.78633	-6.00458	2.78321e-31	1.65129e-29	down
TR504119	205	unknown	3.67709	22.4623	-2.61087	1.10668e-45	9.71754e-44	down
TR158891	871	subtilisin-like protease SBT1.7	6.46539	1.87537	1.78556	3.39641e-35	2.26652e-33	up
TR96687	646	unknown	1.89904	8.18773	-2.1082	6.49602e-41	5.06864e-39	down
TR86417	257	unknown	3.62322	21.852	-2.59242	6.59826e-55	7.04208e-53	down
TR236793	205	unknown	39.2223	17.0744	1.19984	3.75953e-28	1.99739e-26	up
TR286070	346	unknown	6.96305	3.37211	1.04607	6.96618e-08	9.91918e-07	up
TR222364	971	unknown	1.58308	5.51133	-1.79967	7.05065e-34	4.5353e-32	down
TR363665	296	unknown	0.449406	9.56526	-4.41171	4.53548e-43	3.73294e-41	down
TR91335	389	hypothetical protein ALO51_101361	55.8922	166.924	-1.57848	0	0	down
TR45995	228	unknown	18.2811	1.9787	3.20773	1.47915e-50	1.44925e-48	up
TR121225	657	unknown	7.98639	1.04185	2.9384	2.42105e-58	2.73215e-56	up
TR302057	367	subtilisin-like protease SBT1.2	5.59805	1.99227	1.49051	5.06788e-11	1.03151e-09	up
TR275674	975	hypothetical protein FOYG_06807	0.651856	10.4669	-4.00513	8.14634e-143	2.30512e-140	down
TR181058	1577	transcription factor PIF1 isoform X1	2.63368	8.79934	-1.74032	3.12669e-81	4.98552e-79	down
TR149324	409	unknown	1.5178	7.60718	-2.32538	9.98515e-28	5.21205e-26	down
TR134196	2109	Globulin-1 S allele	155.99	2826.42	-4.17945	0	0	down
TR169698	423	unknown	5.27624	1.25042	2.0771	6.75888e-18	2.25576e-16	up
TR412433	493	unknown	15.56	4.89105	1.66962	3.18094e-43	2.63602e-41	up
TR171768	367	scopoletin glucosyltransferase-like, partial	2.57752	11.5297	-2.16131	4.49857e-34	2.90963e-32	down
TR503122	233	unknown	17.1276	3.20481	2.41801	1.1607e-36	8.07361e-35	up
TR298766	866	unknown	6.17843	0.538915	3.51911	2.04522e-69	2.80515e-67	up
TR97704	704	polygalacturonase inhibitor 1 precursor	109.993	3.07156	5.16229	0	0	up
TR253970	479	PREDICTED: ethylene-responsive transcription factor 5	11.9108	4.38445	1.4418	1.281e-26	6.39721e-25	up
TR276840	382	70 kDa heat shock protein	70.033	20.4843	1.77352	7.29711e-159	2.31964e-156	up
TR116811	260	unknown	2.95609	7.06034	-1.25605	5.05032e-08	7.31457e-07	down
TR271821	386	unknown	26.1913	11.9295	1.13456	4.01328e-32	2.45384e-30	up
TR482549	374	unknown	4.54479	54.9475	-3.59577	2.46323e-265	1.35839e-262	down
TR216033	277	unknown	7.04339	41.2224	-2.54909	1.03799e-107	2.18696e-105	down
TR233685	727	unknown	6.52617	2.11845	1.62323	2.29924e-26	1.1391e-24	up
TR220685	240	unknown	15.5195	4.14845	1.90344	7.35636e-26	3.57924e-24	up
TR107808	782	unknown	1.17185	17.0288	-3.86111	1.68661e-181	6.16104e-179	down
TR181899	311	actin, partial	0.237628	7.25311	-4.93182	4.22934e-36	2.90241e-34	down
TR256442	927	unknown	8.17947	16.3958	-1.00324	3.98083e-39	2.95867e-37	down
TR194235	305	unknown	2.22918	5.86563	-1.39577	5.37072e-09	8.83514e-08	down
TR140085	971	unknown	2.02451	5.36713	-1.40658	1.27366e-23	5.64274e-22	down
TR240146	344	hypothetical protein F947_00014, partial	25.9517	59.1968	-1.18969	9.73996e-68	1.30892e-65	down
TR195584	3349	ATP-dependent RNA helicase DED1, partial	0.229496	10.735	-5.54771	0	0	down
TR284213	207	unknown	2.49911	5.41102	-1.11449	0.000108457	0.000835218	down
TR409531	317	unknown	0.606138	9.47142	-3.96586	4.48228e-43	3.69068e-41	down
TR178506	285	unknown	5.03054	0.764188	2.71871	5.94671e-16	1.77035e-14	up
TR174411	2148	hypothetical protein C4D60_Mb09t14610	6.20669	2.91145	1.09209	2.01816e-39	1.51064e-37	up
TR246364	263	unknown	5.05795	2.12943	1.24808	3.91283e-06	4.18105e-05	up
TR156438	371	uncharacterized protein LOC103707792	11.9518	0.545113	4.45454	1.00154e-66	1.32104e-64	up
TR483702	246	unknown	0.120166	8.97987	-6.22359	5.49989e-36	3.75978e-34	down
TR38849	252	Subtilisin-like protease SBT1.2	5.86526	0.925993	2.66312	4.49284e-16	1.34571e-14	up
TR103266	292	unknown	1.01236	7.88489	-2.96137	9.36354e-27	4.70816e-25	down
TR562973	248	unknown	16.3896	2.07004	2.98505	2.82531e-46	2.51964e-44	up
TR145456	1401	unknown	5.41211	11.8924	-1.13577	6.6736e-52	6.71333e-50	down
TR158925	1607	unknown	1.91309	7.93807	-2.05288	5.87387e-93	1.06504e-90	down
TR226056	3141	putative phospholipid-transporting ATPase 9	9.09132	3.94241	1.20541	3.58854e-96	6.72978e-94	up
TR183717	598	unknown	2.71881	11.3944	-2.06727	5.94527e-51	5.8741e-49	down
TR408593	449	unknown	108.434	217.62	-1.005	4.29484e-242	2.14079e-239	down
TR291341	2756	UDP-glucuronic acid decarboxylase 2-like	6.53751	2.99731	1.12507	3.6696e-55	3.93325e-53	up
TR269605	272	unknown	0.02717	6.57727	-7.91933	1.13086e-26	5.66477e-25	down
TR609223	262	unknown	0.789795	7.83772	-3.31088	1.91122e-26	9.49339e-25	down
TR153153	316	unknown	3.74189	14.3259	-1.93679	9.19906e-32	5.54559e-30	down
TR249386	1340	unknown	8.01895	0.417941	4.26204	1.35147e-155	4.1959e-153	up
TR291603	843	uncharacterized protein LOC105042397	4.19043	35.45	-3.08062	0	0	down
TR170571	646	unknown	5.99455	17.724	-1.56398	4.41178e-58	4.9521e-56	down
TR512632	234	unknown	3.09505	7.11352	-1.2006	5.49622e-07	6.79908e-06	down
TR121834	626	unknown	6.32773	2.36084	1.42239	1.27673e-18	4.44112e-17	up
TR202635	551	unknown	9.87152	0.282335	5.12779	2.37002e-85	3.95098e-83	up
TR209572	218	Fructose-bisphosphate aldolase cytoplasmic isozyme	15.3229	39.4626	-1.3648	2.74074e-36	1.88896e-34	down
TR114223	1008	Os02g0606400, partial	23.9009	6.77518	1.81874	2.98949e-148	8.76997e-146	up
TR76269	1162	unknown	2.44221	8.40757	-1.7835	1.12691e-59	1.30795e-57	down
TR253298	377	hypothetical protein ACMD2_15512	26.1108	5.57069	2.22872	8.00948e-80	1.25802e-77	up
TR291258	413	unknown	0.017894	5.65013	-8.30266	4.66464e-33	2.92534e-31	down
TR294254	1650	ribose-phosphate pyrophosphokinase 1	43.0693	92.4161	-1.10148	0	0	down
TR257529	1790	hypothetical protein B7494_g1855	0.00825724	5.623	-9.41147	9.28313e-120	2.18667e-117	down
TR270947	234	unknown	4.29517	10.3046	-1.26251	3.59123e-10	6.71778e-09	down
TR275986	1040	PREDICTED: stem-specific protein TSJT1	84.1207	449.723	-2.4185	0	0	down
TR96876	684	uncharacterized protein A4U43_C06F4630	47.7556	12.0087	1.99159	6.48857e-226	3.00888e-223	up
TR211863	304	unknown	2.09066	5.62906	-1.42894	6.28007e-09	1.02366e-07	down
TR614243	247	unknown	6.76191	0.0629825	6.74634	4.16448e-27	2.1219e-25	up
TR242423	1286	cinnamoyl-CoA reductase-like SNL6	6.0455	0.846787	2.83579	1.24492e-82	2.01724e-80	up
TR204053	1252	putative calcium-binding protein CML10	13.7888	4.0507	1.76725	1.00609e-102	2.00847e-100	up
TR488142	313	ATP-dependent Clp protease ATP-binding subunit ClpB	11.5221	28.1312	-1.28776	4.52143e-34	2.92394e-32	down
TR359589	388	unknown	26.2467	1.92454	3.76955	4.58745e-137	1.2528e-134	up
TR591941	650	unknown	7.73131	0.311134	4.63511	1.25856e-76	1.90196e-74	up
TR602773	257	unknown	9.0293	3.20819	1.49286	2.75938e-12	6.27188e-11	up
TR235298	846	ethylene-responsive transcription factor ERF003-like	0.978375	5.07523	-2.37501	1.55958e-38	1.13795e-36	down
TR103453	209	5'-adenylylsulfate reductase-like 3	6.36479	1.19094	2.41801	2.83929e-13	7.00958e-12	up
TR265888	1452	furostanol glycoside 26-O-beta-glucosidase-like isoform X2	6.65731	2.87134	1.21321	4.55613e-34	2.9459e-32	up
TR297242	476	hypothetical protein L207DRAFT_293375	0.0155257	6.69983	-8.75332	1.93113e-42	1.5657e-40	down
TR188497	330	unknown	0.0223946	6.74123	-8.23371	8.24398e-32	4.98111e-30	down
TR154417	1315	hypothetical protein M430DRAFT_24619	0.0112399	7.58314	-9.39802	7.07518e-119	1.6539e-116	down
TR77363	1054	unknown	10.7277	0.0295193	8.50547	6.69765e-150	1.9779e-147	up
TR466879	239	hypothetical protein CKAN_00847400	3.64873	8.85234	-1.27866	2.98405e-09	5.05395e-08	down
TR121749	603	unknown	3.16199	8.6426	-1.45063	1.14792e-24	5.31574e-23	down
TR187420	341	unknown	2.03719	11.4508	-2.4908	4.28576e-37	3.0179e-35	down
TR224163	231	unknown	8.63793	0.606104	3.83305	1.34854e-28	7.28382e-27	up
TR193828	2254	protein NRT1/ PTR FAMILY 5.2	5.52792	14.9907	-1.43926	1.6547e-148	4.86494e-146	down
TR454798	406	conserved hypothetical protein	105.065	241.665	-1.20173	0	0	down
TR87319	204	unknown	6.15852	1.90646	1.69169	1.79748e-08	2.76669e-07	up
TR589231	240	hypothetical protein HELRODRAFT_185642	0.0307926	7.6487	-7.95649	3.09489e-27	1.58521e-25	down
TR205808	246	unknown	7.33014	1.51772	2.27193	2.55725e-16	7.77205e-15	up
TR74829	4328	Retrovirus-related Pol polyprotein from transposon TNT 1-94	8.75284	1.74689	2.32496	0	0	up
TR325918	249	unknown	5.22361	1.12458	2.21566	7.27695e-12	1.59634e-10	up
TR297708	273	unknown	0.0270704	8.31969	-8.26367	2.39829e-32	1.47588e-30	down
TR178867	371	unknown	3.66523	11.9925	-1.71015	1.30202e-26	6.50054e-25	down
TR147604	501	LOW QUALITY PROTEIN: putative disease resistance RPP13-like protein 3	8.73256	1.98728	2.13561	1.13057e-34	7.4512e-33	up
TR291705	1953	CBL-interacting protein kinase 6	14.2885	6.93798	1.04227	8.80147e-75	1.29863e-72	up
TR193840	2202	hypothetical protein AQUCO_03500122v1	7.11502	17.0685	-1.2624	2.65684e-135	7.19171e-133	down
TR46767	446	subtilisin-like protease SBT1.7	17.8956	3.80197	2.23479	2.76383e-65	3.54479e-63	up
TR219119	234	hypothetical protein TRIATDRAFT_55202, partial	4.04252	22.9361	-2.5043	1.24919e-50	1.22695e-48	down
TR272639	514	unknown	2.50175	12.1972	-2.28554	4.73114e-53	4.87854e-51	down
TR100145	1273	unknown	41.3922	10.8274	1.93468	0	0	up
TR298708	219	unknown	2.49715	6.10902	-1.29065	2.01518e-06	2.26753e-05	down
TR621641	257	unknown	7.0164	1.93702	1.85689	6.23434e-13	1.49552e-11	up
TR141161	2257	cyclin-P3-1	9.81653	3.41875	1.52174	2.31803e-106	4.8304e-104	up
TR453555	489	hypothetical protein CHT98_33420, partial	97.5087	254.729	-1.38536	0	0	down
TR255757	643	transcription factor bHLH94-like	5.93057	1.66938	1.82886	3.94289e-25	1.86324e-23	up
TR148321	313	unknown	18.2749	6.26243	1.54507	2.18551e-29	1.21582e-27	up
TR253161	618	unknown	0.765331	5.28625	-2.78809	3.58724e-35	2.39227e-33	down
TR94127	218	unknown	6.91563	20.0524	-1.53584	1.16944e-22	4.96452e-21	down
TR149556	1874	cytochrome P450 86A1	5.18972	0.00830132	9.2881	1.15938e-117	2.68501e-115	up
TR84489	386	unknown	4.4035	12.131	-1.46197	1.43489e-22	6.05026e-21	down
TR276305	2205	G-type lectin S-receptor-like serine/threonine-protein kinase At1g34300	21.6914	3.85213	2.4934	0	0	up
TR187419	471	unknown	21.6529	7.03519	1.6219	1.21384e-54	1.28825e-52	up
TR233420	1926	alcohol dehydrogenase-like 3 isoform X2	18.8708	7.8995	1.25632	6.1771e-130	1.60148e-127	up
TR78106	1206	crocetin glucosyltransferase 2-like	3.34582	23.5672	-2.81635	1.06193e-294	6.6248e-292	down
TR176544	281	unknown	0.631194	9.96513	-3.98073	2.21569e-40	1.70912e-38	down
TR279100	1306	plasma membrane intrinsic protein	6.9828	1.54852	2.17292	7.39624e-72	1.04904e-69	up
TR138196	242	unknown	1.77121	10.2854	-2.53779	9.86727e-25	4.58204e-23	down
TR431477	264	major allergen Pru ar 1-like	203.511	415.788	-1.03074	3.60719e-283	2.14318e-280	down
TR246561	1939	UDP-glycosyltransferase 88A1	25.6047	11.4649	1.15918	7.13491e-156	2.22381e-153	up
TR446089	303	unknown	20.6341	5.90435	1.80518	1.89088e-39	1.41723e-37	up
TR199486	1183	bidirectional sugar transporter SWEET17 isoform X1	25.4504	9.48129	1.42453	1.52804e-130	3.9823e-128	up
TR266791	229	unknown	1.54904	5.29878	-1.77428	1.05824e-08	1.67898e-07	down
TR153070	2346	unknown	6.06087	2.65246	1.19219	5.35761e-48	4.9562e-46	up
TR172497	755	hypothetical protein V494_03638	0.0195768	8.90131	-8.82873	1.16651e-86	1.97517e-84	down
TR291356	268	unknown	0.661811	6.84958	-3.37152	3.72773e-24	1.68747e-22	down
TR111246	234	unknown	2.46341	5.45149	-1.14599	2.39388e-05	0.000217588	down
TR136903	265	unknown	2.28679	5.2834	-1.20814	3.91377e-06	4.18189e-05	down
TR205050	577	unknown	3.15077	6.5516	-1.05614	9.93692e-12	2.1581e-10	down
TR233528	1621	unknown	4.75053	14.7505	-1.63461	5.6623e-127	1.42724e-124	down
TR268513	807	hypothetical protein SORBI_3001G439700	31.1543	15.5567	1.0019	2.01366e-63	2.4945e-61	up
TR240528	505	unknown	0.81951	5.51415	-2.7503	7.94501e-30	4.49376e-28	down
TR133507	437	unknown	7.30567	0.60518	3.59358	8.47856e-43	6.9468e-41	up
TR9356	261	unknown	2.09531	6.79487	-1.69728	2.01126e-11	4.23601e-10	down
TR470909	224	eukaryotic peptide chain release factor subunit 1-3	36.2253	85.145	-1.23292	3.8478e-67	5.11754e-65	down
TR612368	285	unknown	0.259306	6.27726	-4.59741	2.56205e-28	1.36884e-26	down
TR345898	735	unknown	1.66909	9.79965	-2.55367	8.88603e-69	1.21005e-66	down
TR188499	2856	probable pectinesterase/pectinesterase inhibitor 34	31.9726	10.4256	1.61671	0	0	up
TR183265	274	unknown	0.0269716	5.67762	-7.7177	8.27256e-24	3.68939e-22	down
TR247331	485	unknown	6.21693	0.641513	3.27665	1.01206e-37	7.24153e-36	up
TR581015	249	unknown	0.83103	5.43547	-2.70943	4.28067e-15	1.20424e-13	down
TR192611	538	unknown	3.90116	7.83617	-1.00625	4.88883e-12	1.08894e-10	down
TR184914	1035	PREDICTED: uncharacterized protein LOC103973487	14.2521	4.88495	1.54476	5.33297e-73	7.67577e-71	up
TR197580	1423	PREDICTED: plant intracellular Ras-group-related LRR protein 1 isoform X2	12.6823	33.3873	-1.39648	8.12309e-199	3.27932e-196	down
TR171543	1189	unknown	0.335637	6.03165	-4.16758	2.82728e-103	5.69254e-101	down
TR90707	874	unknown	4.43075	20.3447	-2.19903	2.57722e-140	7.19572e-138	down
TR106801	750	unknown	13.3615	6.63752	1.00937	1.27715e-26	6.37879e-25	up
TR87311	405	unknown	2.51815	5.30079	-1.07384	1.99268e-07	2.65405e-06	down
TR140091	888	unknown	5.50938	0.0875939	5.97492	6.99534e-78	1.07257e-75	up
TR204602	1548	unknown	6.31129	12.6825	-1.00683	2.587e-50	2.51986e-48	down
TR596220	282	unknown	1.88687	7.11635	-1.91515	9.18282e-15	2.52417e-13	down
TR131032	2479	Calreticulin like, partial	21.2734	7.25435	1.55213	1.12203e-257	5.95725e-255	up
TR564470	270	unknown	6.67858	0.749025	3.15645	1.59652e-22	6.72042e-21	up
TR395709	255	unknown	1.8548	5.00254	-1.4314	5.11188e-07	6.35781e-06	down
TR115176	1185	trans-resveratrol di-O-methyltransferase-like	112.007	49.8864	1.16687	0	0	up
TR164139	209	unknown	1.34368	5.13594	-1.93444	1.15609e-08	1.82466e-07	down
TR80565	251	unknown	4.53424	11.652	-1.36165	2.44961e-13	6.08083e-12	down
TR418910	233	unknown	0.190306	5.74195	-4.91515	4.61036e-22	1.89738e-20	down
TR275077	944	conserved hypothetical protein	14.483	33.3216	-1.2021	2.73076e-105	5.61138e-103	down
TR153951	419	DNA damage-repair/toleration protein DRT100-like protein isoform X1	7.44314	0.59405	3.64726	2.71035e-42	2.18483e-40	up
TR273237	285	unknown	4.51193	10.6986	-1.24561	3.00203e-12	6.79979e-11	down
TR202580	231	putative cinnamyl alcohol dehydrogenase 3	32.8881	3.50194	3.23134	3.28856e-91	5.87209e-89	up
TR99462	594	unknown	22.6932	7.80453	1.53988	1.43956e-66	1.89253e-64	up
TR180204	322	unknown	5.27873	12.6579	-1.26178	3.66375e-16	1.10342e-14	down
TR294845	364	unknown	5.68479	1.88048	1.59601	4.17116e-12	9.34144e-11	up
TR597061	245	unknown	11.583	3.42882	1.75623	3.70987e-18	1.25708e-16	up
TR92583	2496	pathogenesis-related protein 1-like	540.843	1594.94	-1.56022	0	0	down
TR78647	5342	theanine synthetase	3.89294	11.0545	-1.5057	8.66495e-276	4.95644e-273	down
TR452806	375	unknown	16.0023	33.9343	-1.08446	2.67253e-37	1.89259e-35	down
TR275739	611	unknown	27.0935	7.25639	1.90062	1.14073e-108	2.43297e-106	up
TR246783	348	acyl-activating enzyme	0.806979	5.27497	-2.70856	6.45177e-20	2.3939e-18	down
TR98425	380	dirigent-like protein pDIR17	62.9725	7.7374	3.0248	1.81401e-266	1.00733e-263	up
TR78962	527	unknown	1.85106	9.71185	-2.39139	5.93165e-46	5.25119e-44	down
TR207092	215	unknown	5.36221	1.95363	1.45667	1.31579e-06	1.53723e-05	up
TR9208	218	unknown	2.84761	8.49195	-1.57634	8.17831e-11	1.63265e-09	down
TR155725	520	unknown	21.3464	3.38059	2.65865	1.27493e-109	2.73969e-107	up
TR203699	497	myb-related protein 306-like isoform X3	5.91813	2.91101	1.02362	4.83677e-09	7.98454e-08	up
TR276106	1229	uncharacterized protein LOC105038478	10.9561	3.96195	1.46744	4.74533e-62	5.74655e-60	up
TR369301	201	unknown	3.97087	10.6033	-1.41699	1.17841e-10	2.30805e-09	down
TR613251	305	unknown	1.40535	5.35558	-1.93011	2.08825e-12	4.80291e-11	down
TR95344	236	unknown	6.63868	1.77979	1.89919	9.7915e-12	2.12779e-10	up
TR244367	346	unknown	2.47765	5.88996	-1.24929	1.08e-08	1.71123e-07	down
TR289295	238	unknown	1.24205	7.25543	-2.54633	1.052e-17	3.47128e-16	down
TR280564	1670	Os04g0559750, partial	237.222	41.2392	2.52415	0	0	up
TR165867	2954	unknown	16.3015	39.1339	-1.26341	0	0	down
TR249972	372	unknown	25.3095	156.278	-2.62636	0	0	down
TR269992	657	unknown	0.697403	5.04349	-2.85436	1.78582e-36	1.23701e-34	down
TR446112	238	cytochrome P450 CYP72A219-like	5.34084	1.24192	2.10449	5.4144e-11	1.09849e-09	up
TR88145	2697	PREDICTED: protein CHUP1, chloroplastic-like	15.6189	34.9146	-1.16053	2.60242e-294	1.61846e-291	down
TR422221	255	unknown	1.79684	10.9202	-2.60346	3.23317e-28	1.72245e-26	down
TR213822	422	uncharacterized protein LOC106453285	0.0175124	5.3453	-8.25375	3.61714e-32	2.21739e-30	down
TR224799	218	unknown	1.2204	5.42343	-2.15185	1.40581e-10	2.73959e-09	down
TR427371	265	unknown	0.390427	30.2328	-6.27492	1.44717e-125	3.5944e-123	down
TR117363	560	unknown	1.6628	7.1394	-2.10219	3.09621e-31	1.83331e-29	down
TR96825	2283	heat shock protein SSB1	0.906379	14.7185	-4.02138	0	0	down
TR121694	585	unknown	22.7644	69.0078	-1.59998	1.42213e-206	6.00849e-204	down
TR163506	209	unnamed protein product, partial	46.1801	110.758	-1.26206	4.8108e-84	7.92726e-82	down
TR584500	235	unknown	3.08188	14.7623	-2.26003	9.6247e-30	5.42537e-28	down
TR300048	352	unknown	6.17252	0.928097	2.73351	1.71688e-23	7.55108e-22	up
TR190026	245	unknown	1.62887	6.41316	-1.97717	2.48746e-12	5.6745e-11	down
TR357404	668	unknown	0.0110632	5.58923	-8.98073	4.29684e-48	3.98691e-46	down
TR210786	782	hypothetical protein GW17_00012012	7.59814	1.05435	2.84929	6.87228e-64	8.56382e-62	up
TR183214	969	protein CREG1 isoform X2	21.2784	7.06392	1.59085	1.25102e-105	2.58534e-103	up
TR92898	263	hypothetical protein	69.7997	176.861	-1.34132	3.2963e-183	1.21635e-180	down
TR201978	243	mannose-6-phosphate isomerase 2 isoform X1	0.12165	5.88977	-5.59741	5.20424e-24	2.34152e-22	down
TR252410	280	unknown	3.3256	75.7277	-4.50913	0	0	down
TR129864	603	unknown	2.50018	5.26296	-1.07384	2.57564e-10	4.88949e-09	down
TR259489	262	hypothetical protein BCR33DRAFT_672880, partial	3.72332	45.4825	-3.61065	3.29648e-155	1.0187e-152	down
TR199270	847	unknown	5.77607	13.2425	-1.19701	1.82278e-38	1.3278e-36	down
TR135807	972	PREDICTED: uncharacterized protein LOC109239887	0.0608249	7.12214	-6.87151	4.06751e-106	8.44956e-104	down
TR1557	279	unknown	4.92682	22.638	-2.20002	4.42712e-51	4.39261e-49	down
TR342722	219	putative RNA-binding protein	7.89641	2.27312	1.79652	5.62368e-12	1.24699e-10	up
TR221126	391	uncharacterized protein LOC105040518	15.6121	40.3837	-1.37111	1.42144e-65	1.83488e-63	down
TR615337	481	unknown	30.3906	10.6406	1.51404	2.6266e-70	3.6388e-68	up
TR435022	202	unknown	5.63413	12.3221	-1.12899	5.51859e-09	9.07053e-08	down
TR144653	269	unknown	13.7914	6.82412	1.01506	6.67787e-11	1.34096e-09	up
TR287701	554	unknown	3.73513	35.859	-3.2631	2.83719e-237	1.38652e-234	down
TR222744	1120	unknown	7.97089	3.66693	1.12017	5.15262e-28	2.7252e-26	up
TR677760	1120	unknown	8.26122	0.444477	4.21618	1.6775e-133	4.47106e-131	up
TR107766	619	unknown	66.7628	15.4813	2.10852	7.26909e-307	4.69624e-304	up
[truncated: 3,151 more rows]

## Sheet: Stage 3 vs Stage 2
#Gene	Length	Function	Average of RPKM Stage 3	Average of RPKM Stage 2	log2(Fold change)	p value	q value(BH adjust)	Result
TR74683	7092	ATPase subunit 1 (mitochondrion)	5.78964	20.4924	-1.82355	0	0	down
TR241010	206	unknown	2.08074	6.1062	-1.55318	4.05025e-08	9.74669e-07	down
TR247274	1438	RPA-interacting protein isoform X1	3.17605	6.56526	-1.04762	1.73679e-28	1.9377e-26	down
TR101798	921	unknown	3.86763	8.01842	-1.05187	8.87529e-23	7.58734e-21	down
TR185588	280	L-ascorbate oxidase-like precursor	8.92106	1.78731	2.31943	4.784e-24	4.37181e-22	up
TR141479	612	PREDICTED: F-box protein At1g53790-like	15.988	4.59693	1.79825	1.03277e-64	3.04598e-62	up
TR132540	227	40S ribosomal protein S14	1.36735	7.8055	-2.5131	4.45769e-19	3.03983e-17	down
TR275668	250	unknown	0.118244	8.87277	-6.22955	1.22059e-38	1.97868e-36	down
TR421158	393	unknown	7.37142	15.6938	-1.09018	2.38966e-20	1.7745e-18	down
TR134769	333	unknown	15.535	7.63606	1.02462	8.46986e-16	4.62534e-14	up
TR118837	1226	PI-PLC X-box domain-containing protein DDB_G0293730	5.75063	2.81323	1.03149	3.51424e-21	2.74621e-19	up
TR208371	3609	hypothetical protein HELRODRAFT_185027	5.0292	0.0824501	5.93066	2.88127e-304	5.57531e-301	up
TR133373	336	unknown	5.19075	0.0201273	8.01064	1.33083e-27	1.43529e-25	up
TR92569	1280	unknown	7.79438	3.6667	1.08795	8.27005e-32	1.05421e-29	up
TR564701	256	Hsp70 class chaperone, partial	8.71816	25.2019	-1.53144	8.76544e-35	1.24541e-32	down
TR254227	311	unknown	9.69522	4.56651	1.08618	1.16638e-10	3.94384e-09	up
TR284957	517	unknown	7.37593	0.0261616	8.13923	1.36181e-57	3.54983e-55	up
TR271710	403	unknown	1.46704	6.51107	-2.14998	4.36706e-23	3.79724e-21	down
TR482160	277	unknown	3.57506	7.8126	-1.12784	1.82783e-08	4.62579e-07	down
TR97907	349	unknown	4.23509	9.65005	-1.18814	2.5008e-13	1.10578e-11	down
TR247012	320	unknown	10.5773	3.67726	1.52426	6.6741e-19	4.5159e-17	up
TR177891	247	hypothetical protein T06_4045, partial	9.57438	0.547594	4.128	1.58804e-37	2.4862e-35	up
TR398015	776	unknown	4.49509	12.8632	-1.51683	3.80767e-52	8.91509e-50	down
TR81802	1025	unknown	15.8908	5.47621	1.53694	1.56688e-85	6.44588e-83	up
TR85350	207	unknown	6.56909	0.588068	3.48164	5.2716e-20	3.82525e-18	up
TR75337	280	unknown	5.91218	13.7188	-1.21439	1.82419e-15	9.70389e-14	down
TR219424	506	unknown	6.54313	18.4974	-1.49927	3.35122e-48	7.21368e-46	down
TR292119	310	unknown	4.91093	14.6163	-1.57352	7.2612e-26	7.25959e-24	down
TR335265	266	unknown	2.50045	6.66109	-1.41357	1.249e-09	3.72581e-08	down
TR162012	256	unknown	30.8311	14.7408	1.06458	1.10941e-24	1.04624e-22	up
TR358283	204	unknown	1.44906	7.02799	-2.27799	3.45974e-14	1.65549e-12	down
TR7203	257	unknown	5.29106	0.210515	4.65156	1.6782e-23	1.48698e-21	up
TR227304	857	methylmalonyl-CoA epimerase, mitochondrial-like	6.07085	2.9671	1.03284	4.53519e-16	2.52721e-14	up
TR247049	470	unknown	2.26424	5.49656	-1.2795	1.08694e-11	4.10741e-10	down
TR107810	1478	Trans-resveratrol di-O-methyltransferase	9.31029	25.0653	-1.42879	1.69602e-172	1.56238e-169	down
TR107370	314	unknown	2.49479	5.47053	-1.13276	4.87076e-07	9.73883e-06	down
TR91079	206	unknown	2.86999	8.53555	-1.57244	5.8371e-11	2.04457e-09	down
TR341645	1875	unknown	5.17119	1.81062	1.51401	1.43591e-50	3.24562e-48	up
TR293981	314	unknown	8.14337	2.88603	1.49654	2.64655e-14	1.27808e-12	up
TR129878	1597	fasciclin-like arabinogalactan protein 21	6.0436	2.27826	1.40748	2.49155e-45	4.90688e-43	up
TR105611	1634	hypothetical protein HELRODRAFT_109499	7.2455	0.107609	6.07322	7.81708e-199	8.66319e-196	up
TR222764	1170	unknown	1.97073	9.13265	-2.21231	7.52831e-92	3.35353e-89	down
TR402141	757	scopoletin glucosyltransferase-like	4.35408	10.7383	-1.30232	2.45917e-34	3.44717e-32	down
TR626376	223	unknown	0.13256	10.9782	-6.37184	2.68961e-42	4.87676e-40	down
TR204628	224	unknown	11.2173	4.89094	1.19754	1.99999e-10	6.58474e-09	up
TR32213	543	unknown	15.8148	1.71872	3.20187	2.35425e-109	1.28315e-106	up
TR197240	240	unknown	1.41646	5.12844	-1.85623	7.42721e-10	2.28431e-08	down
TR372835	214	unknown	0.414405	6.9524	-4.0684	4.89194e-24	4.46711e-22	down
TR87318	239	unknown	2.04082	5.65923	-1.47146	4.52791e-08	1.07742e-06	down
TR78734	1109	unknown	0.466471	22.4044	-5.58585	0	0	down
TR553844	397	unknown	0.744607	9.23282	-3.63222	9.99307e-53	2.3548e-50	down
TR282588	2881	unknown	92.156	203.076	-1.13987	0	0	down
TR289332	508	unknown	10.9399	45.5822	-2.05888	7.19383e-180	6.94174e-177	down
TR280668	271	unknown	24.1614	10.7306	1.17097	6.27729e-24	5.68671e-22	up
TR230232	515	unknown	5.28078	11.3195	-1.09998	1.40661e-19	9.91758e-18	down
TR116082	215	MLP-like protein 423	139.692	45.7982	1.60889	1.16396e-166	1.03825e-163	up
TR340573	334	unknown	2.92069	7.32972	-1.32745	1.00827e-11	3.82931e-10	down
TR292399	345	unknown	5.95502	14.5841	-1.29222	1.23092e-21	9.84195e-20	down
TR73725	307	unknown	10.0623	4.93441	1.02801	4.5076e-10	1.42507e-08	up
TR493088	304	unknown	5.59129	16.3286	-1.54614	1.65274e-27	1.77776e-25	down
TR418719	353	unknown	4.39645	8.81269	-1.00324	8.6336e-10	2.62969e-08	down
TR111833	451	mannose-specific lectin 3-like	11.3066	27.7409	-1.29486	1.83724e-51	4.23921e-49	down
TR210608	231	unknown	3.3272	7.02627	-1.07845	2.59852e-06	4.49583e-05	down
TR77106	476	protein TPR2-like	2.48411	5.68301	-1.19393	4.55984e-11	1.6192e-09	down
TR203439	1369	PREDICTED: mannose-1-phosphate guanylyltransferase 1-like	7.39563	2.52925	1.54796	2.05969e-54	5.01177e-52	up
TR120568	752	unknown	5.81784	2.24827	1.37167	1.07097e-20	8.13951e-19	up
TR269467	246	trans-resveratrol di-O-methyltransferase-like	82.5542	34.8036	1.24611	1.03239e-77	3.78322e-75	up
TR167126	477	unknown	1.64227	8.76185	-2.41554	6.06467e-41	1.05167e-38	down
TR268386	210	unknown	1.19651	6.18312	-2.3695	1.52256e-13	6.85665e-12	down
TR172160	351	unknown	1.60016	5.58749	-1.80398	2.50624e-14	1.21201e-12	down
TR372383	364	unknown	9.3393	0.594531	3.97349	5.09632e-52	1.18942e-49	up
TR182289	205	unknown	4.54229	12.4699	-1.45696	8.44692e-14	3.89558e-12	down
TR77966	766	unknown	1.09985	6.16243	-2.48619	1.6482e-47	3.46026e-45	down
TR194169	1607	unknown	7.1097	3.32458	1.09662	1.25752e-36	1.90829e-34	up
TR155343	516	unknown	1.08848	6.29096	-2.53096	7.45637e-34	1.02401e-31	down
TR226295	599	unknown	2.83765	5.73538	-1.01519	7.60919e-11	2.634e-09	down
TR216467	574	unknown	2.24024	9.68468	-2.11205	5.03127e-46	1.01212e-43	down
TR262064	364	unknown	36.9511	96.5741	-1.38602	1.61683e-156	1.3531e-153	down
TR277407	265	unknown	1.95214	5.76751	-1.56289	1.21904e-09	3.63971e-08	down
TR155870	996	unknown	3.04216	6.73562	-1.14671	1.00356e-23	9.01327e-22	down
TR247799	438	Malate synthase, glyoxysomal	6.27663	2.00722	1.64479	2.73169e-17	1.65279e-15	up
TR135699	589	unknown	4.39148	9.20841	-1.06825	1.51587e-17	9.35349e-16	down
TR312939	219	unknown	0.404944	5.37317	-3.72998	2.27497e-18	1.48003e-16	down
TR284353	454	unknown	4.42763	10.4272	-1.23575	3.53299e-19	2.42918e-17	down
TR129581	225	unknown	5.71511	11.4817	-1.00648	2.09908e-08	5.27247e-07	down
TR620487	391	unknown	681.564	330.114	1.04589	0	0	up
TR213017	221	unknown	0.936318	7.2218	-2.94729	3.14138e-20	2.31625e-18	down
TR168115	471	unknown	5.71134	2.49835	1.19285	5.32384e-11	1.87143e-09	up
TR362801	366	unknown	1.69612	6.06064	-1.83723	2.25805e-16	1.28671e-14	down
TR111852	322	unknown	4587.17	1080.7	2.08564	0	0	up
TR421850	417	hypothetical protein C4D60_Mb08t07090	3.40269	11.0605	-1.70066	3.34254e-29	3.85382e-27	down
TR142729	226	PREDICTED: uncharacterized protein LOC109237567	6.08222	16.6975	-1.45696	1.21621e-19	8.61832e-18	down
TR182831	299	unknown	0.692061	10.7209	-3.95339	5.28921e-49	1.15278e-46	down
TR92868	931	unknown	1.04781	5.09933	-2.28293	2.1828e-43	4.08543e-41	down
TR550593	287	unknown	7.26148	1.0368	2.80812	8.9818e-25	8.5342e-23	up
TR495313	259	unknown	8.56011	3.49889	1.29073	2.33886e-10	7.62971e-09	up
TR78733	734	unknown	0.100684	15.1103	-7.22955	4.99449e-177	4.75672e-174	down
TR165466	383	unknown	7.29375	1.51854	2.26398	5.59377e-26	5.62019e-24	up
TR283797	256	ethylene-responsive transcription factor ERF105	14.7227	0.898182	4.03489	5.29551e-58	1.3953e-55	up
TR129113	261	unknown	9.45723	3.16115	1.58097	6.77587e-15	3.44606e-13	up
TR126628	335	putative disease resistance protein RGA1	22.8546	8.68059	1.39662	6.49452e-36	9.61218e-34	up
TR129114	429	unknown	7.02847	1.38724	2.341	5.48707e-29	6.27297e-27	up
TR245288	289	uncharacterized protein LOC109833593	23.2191	5.05454	2.19966	5.62988e-58	1.48233e-55	up
TR73768	602	scopoletin glucosyltransferase-like isoform X1	16.8919	36.0832	-1.09499	7.06447e-68	2.18765e-65	down
TR290127	386	RRP12-like protein	3.56109	8.8652	-1.31583	1.33346e-15	7.16637e-14	down
TR230892	959	unknown	1.52582	5.09148	-1.7385	9.88727e-32	1.25816e-29	down
TR436047	354	unknown	56.4496	128.073	-1.18193	1.53724e-157	1.29838e-154	down
TR263137	210	unknown	7.24946	18.5494	-1.35542	2.71356e-18	1.75646e-16	down
TR211988	693	unknown	6.01456	1.40525	2.09763	1.18046e-34	1.67137e-32	up
TR324780	228	unknown	2.07445	5.45769	-1.39556	4.63367e-07	9.29935e-06	down
TR163271	866	ribosomal protein rpl23a, partial	5.30799	0.0937106	5.82381	1.33427e-78	4.98436e-76	up
TR557812	272	uncharacterized protein LOC109847499	6.03173	2.93386	1.03977	4.50154e-06	7.39245e-05	up
TR409150	244	PREDICTED: protein NRT1/ PTR FAMILY 8.1-like	7.26908	25.8871	-1.83239	1.80005e-43	3.37596e-41	down
TR222381	560	unknown	2.00592	6.42465	-1.67935	9.278e-23	7.91865e-21	down
TR188675	577	unknown	5.76361	2.83638	1.02292	1.16909e-10	3.95227e-09	up
TR254258	297	unknown	1.99063	10.1556	-2.35097	3.90907e-29	4.49142e-27	down
TR141956	361	trans-resveratrol di-O-methyltransferase-like	17.3599	43.4991	-1.32523	2.10618e-66	6.39228e-64	down
TR203440	249	unknown	4.09579	9.18	-1.16435	2.96981e-09	8.41232e-08	down
TR114066	411	unknown	7.44417	18.1986	-1.28965	2.81998e-31	3.5307e-29	down
TR239857	474	unknown	95.1687	211.644	-1.15308	0	0	down
TR285332	278	hypothetical protein Saspl_024902	5.63571	1.65421	1.76846	1.82767e-11	6.74007e-10	up
TR79177	414	Endoribonuclease Dicer-like 3a, partial	1.53517	5.12926	-1.74035	1.02771e-14	5.14233e-13	down
TR256945	281	unknown	2.10398	5.29471	-1.33143	1.05214e-07	2.36342e-06	down
TR192852	645	unknown	2.86443	9.14287	-1.6744	4.21545e-36	6.26186e-34	down
TR286152	882	unknown	1.44118	5.06059	-1.81206	8.97582e-31	1.11012e-28	down
TR94189	355	unknown	0.707796	5.56263	-2.97436	7.43677e-25	7.10679e-23	down
TR120819	448	unknown	3.26622	6.58164	-1.01083	1.8792e-09	5.45748e-08	down
TR110181	619	hypothetical protein B296_00023376	6.61419	14.8366	-1.16552	1.15008e-32	1.51788e-30	down
TR81079	223	unknown	1.3256	5.70136	-2.10466	1.07656e-11	4.07112e-10	down
TR73841	995	unknown	6.03102	13.879	-1.20243	1.31132e-50	2.9695e-48	down
TR476009	216	chitinase	476.122	130.184	1.87078	0	0	up
TR292874	294	PHD finger protein At1g33420	7.08859	2.43828	1.53963	2.22435e-12	9.02371e-11	up
TR102337	1284	unknown	30.8156	61.7815	-1.00351	1.10308e-210	1.34472e-207	down
TR269041	985	unknown	28.0303	13.1274	1.09441	1.0725e-85	4.42203e-83	up
TR274541	545	unknown	2.06113	5.03796	-1.28941	1.8308e-12	7.48778e-11	down
TR593061	534	hypothetical protein EJD97_012065	6.86433	1.87433	1.87274	1.15004e-26	1.19216e-24	up
TR415297	293	unknown	4.94363	10.248	-1.0517	3.7657e-10	1.19922e-08	down
TR377502	205	unknown	3.74919	8.18132	-1.12576	7.54425e-07	1.45732e-05	down
TR203678	507	unknown	5.42242	1.73405	1.64479	2.73169e-17	1.65279e-15	up
TR263188	353	unknown	2.00981	5.78573	-1.52544	5.12794e-12	2.00511e-10	down
TR215371	261	unknown	2.66161	7.35874	-1.46716	7.88617e-11	2.72395e-09	down
TR217146	330	unknown	3.89667	10.6975	-1.45696	1.78255e-18	1.17061e-16	down
TR245490	2682	probable beta-D-xylosidase 2	7.23041	2.76866	1.38489	4.072e-87	1.70977e-84	up
TR78695	443	unknown	6.07233	16.8841	-1.47534	5.40112e-38	8.55475e-36	down
TR92518	1936	hypothetical protein C4D60_Mb07t16850	3.5806	7.24484	-1.01675	1.36246e-39	2.27006e-37	down
TR427464	231	unknown	7.99808	1.69802	2.2358	1.78231e-17	1.0933e-15	up
TR363353	236	tubby-like F-box protein 8 isoform X1	5.01032	0.0286559	7.44993	4.02561e-20	2.93743e-18	up
TR256677	567	photosystem II 5 kDa protein, chloroplastic-like	9.74936	1.5744	2.6305	8.42603e-59	2.25096e-56	up
TR61161	322	unknown	2.38691	5.08259	-1.09042	1.91405e-06	3.43206e-05	down
TR235367	1267	unknown	2.3798	5.47641	-1.20239	2.82756e-26	2.8845e-24	down
TR99929	1009	unknown	9.71203	2.19841	2.14331	3.34185e-81	1.29468e-78	up
TR564793	244	unknown	7.51138	0.166298	5.49724	2.46228e-32	3.21608e-30	up
TR207971	231	unknown	27.1295	63.9976	-1.23816	1.60777e-56	4.0776e-54	down
TR195305	235	unknown	2.57872	6.67645	-1.37243	2.28548e-08	5.72027e-07	down
TR246705	278	unknown	2.02035	5.4005	-1.41849	2.0747e-08	5.21375e-07	down
TR470797	230	unknown	0.578366	17.5244	-4.92124	1.47842e-67	4.54357e-65	down
TR74740	1200	unknown	1.05927	9.29883	-3.13398	7.84503e-139	5.63669e-136	down
TR292276	212	unknown	3.62539	7.27318	-1.00445	1.5466e-05	0.000224181	down
TR149295	1519	UDP-glycosyltransferase 73C1-like	95.6594	210.942	-1.14087	0	0	down
TR257024	668	unknown	36.3095	14.6999	1.30454	3.82241e-99	1.83215e-96	up
TR75075	561	translation elongation factor 1-alpha	8.61534	3.90578	1.1413	2.05532e-17	1.25676e-15	up
TR422991	269	unknown	2.58246	7.44158	-1.52686	8.04366e-12	3.08534e-10	down
TR452721	230	isoflavone 2'-hydroxylase	17.0297	8.40938	1.01798	3.28867e-12	1.30845e-10	up
TR445634	209	unknown	5.44543	1.94147	1.4879	4.23125e-07	8.5537e-06	up
TR164951	1686	hypothetical protein WN51_13365	0.30683	9.10529	-4.89119	2.46318e-251	3.72245e-248	down
TR75017	292	PREDICTED: respiratory burst oxidase homolog protein D	12.452	6.06798	1.03709	9.50077e-12	3.62241e-10	up
TR268155	285	unknown	3.00795	12.2917	-2.03083	2.89478e-28	3.19552e-26	down
TR183176	400	3-oxo-Delta(4,5)-steroid 5-beta-reductase	4.9145	25.0899	-2.35199	7.06893e-93	3.20352e-90	down
TR292324	1902	unknown	2.30799	5.67477	-1.29792	8.48439e-45	1.64088e-42	down
TR262004	215	Endoribonuclease Dicer a	0.618717	5.78769	-3.22564	2.15893e-17	1.31648e-15	down
TR340533	219	unknown	2.83461	5.99078	-1.07959	2.34201e-05	0.000327465	down
TR155584	303	unknown	5.41462	14.7308	-1.44391	1.17821e-22	1.00022e-20	down
TR266770	550	unknown	71.6986	18.2472	1.97427	9.49404e-289	1.71042e-285	up
TR98363	1930	hypothetical protein PROFUN_12764	5.67478	0.574661	3.30378	1.01611e-142	7.52251e-140	up
TR201841	296	unknown	7.39023	1.645	2.16753	1.0765e-19	7.65349e-18	up
TR294112	1639	PREDICTED: uncharacterized protein LOC109221251	9.61316	4.7946	1.0036	2.34287e-43	4.38054e-41	up
TR295311	367	unknown	0.966569	5.78614	-2.58166	3.45559e-23	3.02266e-21	down
TR121932	3046	unknown	3.18318	7.60647	-1.25676	1.48671e-89	6.44981e-87	down
TR159976	843	hypothetical protein HELRODRAFT_185136	5.10215	0.112312	5.50552	1.62057e-73	5.60712e-71	up
TR218259	317	protein TONSOKU	11.0037	5.12009	1.10375	2.19748e-12	8.91571e-11	up
TR363082	366	unknown	11.3075	5.13676	1.13834	4.48927e-15	2.31698e-13	up
TR463963	211	unknown	22.556	46.4741	-1.04292	2.54987e-29	2.95855e-27	down
TR73584	250	uncharacterized protein LOC110023180 isoform X1	4.07941	11.8484	-1.53826	6.0986e-17	3.60203e-15	down
TR245285	258	unknown	0.80204	8.4928	-3.40449	1.03489e-30	1.27562e-28	down
TR389868	239	unknown	15.0278	0.113185	7.05281	2.6948e-59	7.25462e-57	up
TR399858	229	unknown	5.67983	2.24442	1.33951	5.88365e-07	1.16494e-05	up
TR259375	215	unknown	9.00577	0.692006	3.70199	4.84346e-29	5.54933e-27	up
TR257629	1027	unknown	7.2535	15.7645	-1.11993	7.02785e-53	1.6625e-50	down
TR30761	257	unknown	2.47299	7.47327	-1.59548	4.64565e-12	1.82121e-10	down
TR194422	294	unknown	11.211	4.69254	1.25648	3.82906e-14	1.82719e-12	up
TR501806	250	unknown	36.6555	13.6338	1.42685	5.45093e-44	1.03505e-41	up
TR171655	386	unknown	5.09275	2.06738	1.30064	1.93882e-09	5.62437e-08	up
TR177744	2099	unknown	0.915416	6.38582	-2.80237	1.9968e-149	1.57047e-146	down
TR88425	277	hypothetical protein WN51_03243	5.06911	0.195315	4.69786	2.66757e-24	2.46795e-22	up
TR196554	251	unknown	5.47642	2.37102	1.20773	2.17208e-06	3.81542e-05	up
TR291315	643	unknown	5.05708	0.946579	2.41751	2.8991e-32	3.77316e-30	up
TR152953	1017	hypothetical protein HELRODRAFT_185642	5.40642	0.0797969	6.0822	2.14372e-93	9.76339e-91	up
TR93363	398	unknown	3.528	10.6709	-1.59676	7.79224e-25	7.43677e-23	down
TR112099	452	putative disease resistance protein RGA3 isoform X1	39.0439	18.0141	1.11597	3.6716e-57	9.46282e-55	up
TR87674	483	unknown	4.86562	14.1416	-1.53926	5.47879e-37	8.40477e-35	down
TR219560	2172	aspartyl protease family protein At5g10770-like	13.0452	6.2397	1.06397	4.87467e-84	1.96773e-81	up
TR135822	314	PREDICTED: shaggy-related protein kinase alpha-like isoform X1	1.12972	5.29823	-2.22955	7.70436e-16	4.21675e-14	down
TR75981	244	unknown	12.9632	5.21067	1.31488	1.60531e-14	7.91015e-13	up
TR155695	1247	unknown	10.3238	0.564017	4.19409	8.90843e-198	9.75444e-195	up
TR120887	235	unknown	8.17642	2.35978	1.79282	5.83348e-14	2.73199e-12	up
TR236442	1992	peptidyl-prolyl cis-trans isomerase CYP95	2.68601	7.13623	-1.4097	4.57685e-66	1.38106e-63	down
TR347097	257	unknown	13.4577	6.15755	1.128	1.11784e-12	4.66951e-11	up
TR156610	292	unknown	11.4903	3.89092	1.56223	2.21333e-19	1.54359e-17	up
TR115583	578	unknown	3.29875	6.92659	-1.07022	2.19775e-13	9.75671e-12	down
TR396562	443	unknown	13.3791	3.75541	1.83295	6.48407e-41	1.12333e-38	up
TR217778	320	unknown	2.30945	5.87517	-1.34708	1.62588e-09	4.7791e-08	down
TR222369	498	unknown	1.98853	7.60474	-1.93519	1.17324e-28	1.3182e-26	down
TR293059	250	unknown	1.06419	6.81689	-2.67935	1.22306e-19	8.66519e-18	down
TR233508	245	unknown	2.35281	6.29353	-1.41949	1.31642e-08	3.4152e-07	down
TR253673	343	unknown	0.0861834	6.3093	-6.19393	9.02365e-38	1.4188e-35	down
TR138740	232	unknown	0.764506	5.30529	-2.79483	3.31728e-15	1.72746e-13	down
TR173938	268	unknown	14.3944	6.71232	1.10062	1.74592e-13	7.81634e-12	up
TR172991	525	unknown	9.06535	19.8375	-1.1298	4.16076e-35	5.97436e-33	down
TR276057	1088	unknown	23.0673	55.9422	-1.27809	3.97203e-238	5.69665e-235	down
TR116537	216	unknown	4.17411	8.76657	-1.07054	4.49889e-07	9.05594e-06	down
TR165258	629	unknown	0.916435	5.61236	-2.6145	6.00675e-38	9.50165e-36	down
TR180793	256	hypothetical protein Saspl_024902	5.19625	2.43038	1.09629	1.61625e-05	0.000233675	up
TR184662	218	unknown	13.6957	4.90147	1.48243	3.07343e-16	1.73271e-14	up
TR215118	350	unknown	2.4071	8.23127	-1.77382	6.81493e-20	4.90524e-18	down
TR213729	676	unknown	6.75615	3.34138	1.01576	6.03526e-14	2.8236e-12	up
TR461058	258	unknown	0.343731	8.54522	-4.63576	5.04111e-37	7.74634e-35	down
TR115542	648	unknown	4.21973	10.2068	-1.27431	2.29233e-27	2.45203e-25	down
TR100054	2467	unknown	2.055	5.72931	-1.47922	1.77024e-70	5.83778e-68	down
TR184690	335	unknown	2.559	5.65248	-1.1433	1.0264e-07	2.31783e-06	down
TR49290	285	unknown	3.11167	6.50176	-1.06314	6.90516e-07	1.34363e-05	down
TR269001	554	unknown	1.54741	5.88387	-1.92691	9.21407e-25	8.75035e-23	down
TR241969	1551	unknown	33.8969	15.3918	1.13899	5.2294e-172	4.80526e-169	up
TR225322	722	unknown	14.5143	4.17756	1.79674	4.24994e-69	1.35509e-66	up
TR144114	399	unknown	2.18558	5.0509	-1.20852	9.55867e-09	2.52522e-07	down
TR403837	349	unknown	17.4062	3.41046	2.35156	6.09849e-57	1.56077e-54	up
TR111175	3061	vacuolar-processing enzyme	123.661	58.3619	1.0833	0	0	up
TR596207	266	RING-H2 finger protein ATL60-like	8.44597	2.59325	1.7035	4.56758e-15	2.35275e-13	up
TR280716	222	unknown	3790.59	1169.05	1.69709	0	0	up
TR134437	269	unknown	9.01113	0.703933	3.6782	8.96957e-36	1.32006e-33	up
TR87406	987	unknown	6.02	2.86408	1.07169	3.64502e-19	2.50433e-17	up
TR122373	343	unknown	2.88714	44.0468	-3.93132	4.21813e-223	5.52921e-220	down
TR116583	353	pathogenesis related gene 3	7146.54	1111.32	2.68497	0	0	up
TR216067	957	unknown	10.4251	4.98906	1.06322	1.05709e-30	1.30255e-28	up
TR482815	366	predicted protein	6.17871	2.43904	1.341	4.34244e-11	1.54501e-09	up
TR137533	326	unknown	0.906776	7.34364	-3.01768	3.54919e-30	4.28385e-28	down
TR291465	1146	unknown	13.7358	37.2602	-1.4397	9.17462e-201	1.03241e-197	down
TR266559	267	unknown	6.47683	0.455918	3.82844	1.08209e-26	1.12619e-24	up
TR235621	1774	glutamate decarboxylase	23.4038	48.506	-1.05142	2.18396e-246	3.22063e-243	down
TR172337	274	unknown	7.92966	0.14809	5.74271	4.22999e-38	6.73189e-36	up
TR495607	218	unknown	2.77981	14.6424	-2.39709	2.08328e-31	2.6227e-29	down
TR149790	267	unknown	2.6018	11.9045	-2.19393	2.76785e-28	3.05633e-26	down
TR140250	696	unknown	3.1005	12.6511	-2.02869	2.54617e-68	7.95882e-66	down
TR95403	355	unknown	156.34	76.5814	1.02962	2.49802e-154	2.04379e-151	up
TR78936	630	PREDICTED: protein E6-like	34.4408	74.3692	-1.11059	1.7917e-147	1.3824e-144	down
TR295456	404	unknown	1287.4	477.68	1.43034	0	0	up
TR78951	830	Miraculin	14.3531	4.48136	1.67935	2.08198e-71	6.94094e-69	up
TR482218	232	unknown	1.78385	7.11258	-1.99538	7.40506e-14	3.43633e-12	down
TR77676	223	unknown	7.75477	3.51786	1.14039	3.86468e-07	7.86263e-06	up
TR192817	736	unknown	1.58649	5.95419	-1.90807	2.57916e-32	3.36514e-30	down
TR273539	226	L-ascorbate oxidase isoform X2	10.3986	2.33406	2.15548	6.62259e-21	5.09467e-19	up
TR137302	879	unknown	7.29774	18.4342	-1.33686	2.31609e-69	7.46289e-67	down
TR363083	204	unknown	8.33212	4.04441	1.04275	2.87369e-06	4.93584e-05	up
TR487856	280	unknown	3.43118	11.2069	-1.70761	1.70639e-20	1.28091e-18	down
TR148035	221	unknown	5.08287	1.40764	1.85237	4.27052e-09	1.18769e-07	up
TR278247	366	unknown	4.40183	9.71919	-1.14273	3.06593e-13	1.34784e-11	down
TR115228	265	unknown	8.97982	20.5691	-1.19572	8.12064e-21	6.22876e-19	down
TR217942	264	uncharacterized protein LOC109827551	6.94233	3.02276	1.19955	5.32287e-08	1.25657e-06	up
TR295410	399	unknown	0.148175	6.47465	-5.44943	7.8024e-45	1.51138e-42	down
TR249453	431	sister-chromatid cohesion protein 3	6.00134	2.51055	1.25728	1.99474e-11	7.33034e-10	up
TR499742	246	unknown	3.72516	9.73181	-1.38541	3.56744e-12	1.41398e-10	down
TR705939	1139	unknown	9.13559	0.00593748	10.5874	5.44204e-112	3.04787e-109	up
TR188619	239	unknown	1.97897	5.26309	-1.41116	3.20417e-07	6.64186e-06	down
TR129784	296	unknown	6.99076	1.37083	2.35039	1.71901e-20	1.28985e-18	up
TR134464	345	hypothetical protein TEA_026764	2.01357	5.05739	-1.32864	8.97007e-09	2.37823e-07	down
TR609352	258	unknown	7.10378	15.6226	-1.13697	1.07486e-14	5.37093e-13	down
TR215011	255	unknown	2.3185	10.7674	-2.21541	6.18275e-25	5.93789e-23	down
TR392471	208	unknown	0.0355299	17.102	-8.91092	1.5283e-49	3.36907e-47	down
TR140060	874	probable calcium-binding protein CML18	87.685	43.0992	1.02467	1.1679e-210	1.41901e-207	up
TR110900	1386	hypothetical protein C4D60_Mb02t17030	8.78723	3.51313	1.32265	9.29259e-52	2.16051e-49	up
TR150758	335	unknown	10.1037	4.9661	1.02469	7.5365e-11	2.61032e-09	up
TR177574	514	unknown	4.19834	9.28896	-1.1457	2.56151e-17	1.55536e-15	down
TR258790	259	unknown	5.13607	14.8311	-1.52989	2.40441e-21	1.89676e-19	down
TR177753	989	hypothetical protein HELRODRAFT_90460	5.2307	0.041028	6.99425	6.90212e-85	2.82669e-82	up
TR106753	412	Uncharacterized protein DBV15_02949, partial	17.3634	0.68941	4.65455	3.10651e-116	1.82949e-113	up
TR80586	286	unknown	9.61246	4.2563	1.17531	5.54063e-11	1.94259e-09	up
TR114381	3292	hypothetical protein AQUCO_01000523v1	6.14206	16.8494	-1.45591	1.5757e-264	2.51643e-261	down
TR173178	216	unknown	7.66394	2.81783	1.4435	2.45888e-09	7.04805e-08	up
TR189588	242	unknown	1.89336	5.36552	-1.50276	5.24454e-08	1.23871e-06	down
TR282611	576	Trans-resveratrol di-O-methyltransferase	5.92758	26.3702	-2.15339	1.58503e-125	1.01342e-122	down
TR92530	964	non-specific lipid-transfer protein-like protein At2g13820	19.1349	9.20412	1.05585	1.08792e-54	2.66492e-52	up
TR110781	2134	unknown	10.133	1.79369	2.49806	5.54417e-212	6.89662e-209	up
TR226220	602	unknown	4.3703	11.0092	-1.3329	2.82276e-29	3.26379e-27	down
TR121269	1381	unknown	6.48585	2.22325	1.54463	3.3858e-48	7.28383e-46	up
TR57504	602	unknown	7.48844	2.96574	1.33627	1.66439e-20	1.2499e-18	up
TR168640	1033	fibrinolytic enzyme	8.32742	0.026187	8.31288	2.61625e-125	1.66692e-122	up
TR228936	481	uncharacterized protein LOC109841719	7.15976	3.31812	1.10954	2.44985e-12	9.90007e-11	up
TR262204	1006	unknown	6.33238	0.954588	2.7298	3.85596e-70	1.26136e-67	up
TR558677	343	unknown	1.93913	5.59951	-1.52989	1.97991e-11	7.27874e-10	down
TR229750	492	unknown	2.10291	17.8966	-3.08923	1.51366e-108	8.22547e-106	down
TR280802	1133	protein NOI4	17.7157	54.1739	-1.61257	0	0	down
TR156588	242	uncharacterized protein LOC109833593	13.3757	2.23563	2.58086	1.81425e-34	2.55391e-32	up
TR115835	214	unknown	7.8737	1.51689	2.37593	3.56781e-17	2.14221e-15	up
TR150921	267	unknown	3.76431	9.47296	-1.33143	4.11577e-12	1.62086e-10	down
TR173393	206	Protein of unknown function DUF761, plant protein	45.1306	20.354	1.14879	2.48951e-32	3.25049e-30	up
TR512630	304	unknown	5.00785	10.5446	-1.07424	4.56417e-11	1.62059e-09	down
TR340256	527	unknown	6.02998	2.69485	1.16195	2.86427e-12	1.14709e-10	up
TR152152	1437	hypothetical protein GW17_00036591	18.9153	7.48283	1.3379	3.38661e-115	1.97536e-112	up
TR724266	1144	cytochrome b (mitochondrion)	20.9562	0.496568	5.39924	0	0	up
TR229449	881	unknown	0.0335538	6.41735	-7.57936	7.41147e-89	3.18884e-86	down
TR230027	986	haloacid dehalogenase-like hydrolase domain-containing protein At4g39970	5.68133	2.29084	1.31035	2.15705e-24	2.00783e-22	up
TR213064	459	unknown	0.515223	5.03894	-3.28985	1.86733e-31	2.35327e-29	down
TR102525	1990	uncharacterized protein LOC105054088 isoform X3	3.08236	6.41615	-1.05767	1.67914e-38	2.71482e-36	down
TR399128	358	LOW QUALITY PROTEIN: probable LRR receptor-like serine/threonine-protein kinase At3g47570	7.14251	2.72023	1.3927	5.39886e-13	2.3199e-11	up
TR254187	247	unknown	14.6608	5.91401	1.30975	2.58089e-16	1.4652e-14	up
TR622889	461	unknown	7.50244	15.2859	-1.02677	5.04013e-21	3.91187e-19	down
TR115395	2203	unknown	9.94309	20.8563	-1.06871	4.88989e-136	3.42591e-133	down
TR184736	2997	unknown	7.38283	1.85486	1.99287	6.29203e-165	5.57171e-162	up
TR197494	725	unknown	1.65133	5.44754	-1.72197	1.1651e-25	1.15505e-23	down
TR325624	254	unknown	5.12079	18.3713	-1.84302	8.28584e-33	1.09952e-30	down
TR472344	246	unknown	330.097	700.361	-1.08521	0	0	down
TR126347	798	unknown	15.651	2.5085	2.64136	4.83533e-131	3.23286e-128	up
TR88790	493	unknown	22.8752	8.55979	1.41814	2.99835e-53	7.17171e-51	up
TR85347	265	unknown	3.06764	6.27791	-1.03315	4.33395e-06	7.14338e-05	down
TR214686	223	unknown	7.42337	0.181958	5.35039	2.80869e-29	3.24958e-27	up
TR480132	256	unknown	1.21246	5.01925	-2.04954	1.85695e-11	6.84459e-10	down
TR115661	279	uncharacterized protein LOC109841719	22.0912	6.54463	1.75509	4.11647e-40	7.0022e-38	up
TR106771	262	hypothetical protein C4D60_Mb04t09510	1.86166	7.33065	-1.97735	1.03629e-15	5.61054e-14	down
TR256496	507	unknown	6.70514	2.82783	1.24557	2.30728e-14	1.11927e-12	up
TR265668	1303	unknown	7.36187	18.259	-1.31046	5.85949e-98	2.78664e-95	down
TR72957	937	uncharacterized protein LOC103695862	7.03531	1.01045	2.79962	2.1194e-74	7.4315e-72	up
TR173486	1106	unknown	43.299	104.964	-1.27749	0	0	down
TR291037	1254	protein BOBBER 1	38.6838	17.0634	1.18083	3.58148e-168	3.21822e-165	up
TR78135	273	unknown	1.4618	6.29211	-2.1058	2.74649e-15	1.44296e-13	down
TR74529	2521	protein NRT1/ PTR FAMILY 2.11 isoform X1	128.832	59.6606	1.11064	0	0	up
TR234250	1603	unknown	6.31604	3.06287	1.04414	2.8418e-30	3.44596e-28	up
TR161011	6488	unknown	9.77314	1.5948	2.61545	0	0	up
TR188793	396	hypothetical protein SEVIR_6G178300v2	25.3059	54.4097	-1.10439	2.95939e-68	9.23468e-66	down
TR195546	238	unknown	5.89976	2.67102	1.14327	4.58865e-06	7.52199e-05	up
TR401803	801	pollen-specific protein C13-like	116.14	18.7602	2.63012	0	0	up
TR125168	1983	unknown	1.41618	5.44297	-1.94239	8.24372e-79	3.09537e-76	down
TR157737	238	unknown	8.13546	26.5965	-1.70894	1.04882e-39	1.7563e-37	down
TR227618	643	unknown	2.34464	6.56295	-1.48498	2.33683e-22	1.94012e-20	down
TR164677	364	hypothetical protein GW17_00038314	153.53	33.5538	2.19397	0	0	up
TR264497	256	unknown	5.19625	2.27187	1.19359	3.90382e-06	6.50552e-05	up
TR77513	203	unknown	1.4562	5.59679	-1.94239	1.07403e-09	3.22583e-08	down
TR208228	1557	non-specific lipid-transfer protein-like protein At2g13820	23.2576	10.1811	1.19181	6.88086e-128	4.45392e-125	up
TR107701	327	uncharacterized protein LOC109841719	5.19802	10.4647	-1.0095	1.0112e-10	3.44688e-09	down
TR164056	368	unknown	0.321314	13.305	-5.37184	3.37378e-83	1.33824e-80	down
TR121226	276	putative calcium-binding protein CML19	34.9161	12.5455	1.47673	1.63426e-48	3.53866e-46	up
TR278094	214	unknown	4.69659	12.0087	-1.35439	1.43292e-12	5.93484e-11	down
TR245720	452	unknown	2.35441	5.59576	-1.24897	4.18581e-11	1.49218e-09	down
TR276452	258	unknown	6.64548	29.8296	-2.1663	5.1848e-65	1.54161e-62	down
TR398430	404	unknown	4.4634	11.4164	-1.35489	2.33917e-21	1.84848e-19	down
TR273258	257	unknown	5.92368	0.0263143	7.8145	1.0087e-24	9.55078e-23	up
TR256756	922	unknown	0.240463	5.23712	-4.44489	1.37256e-77	5.02473e-75	down
TR174094	550	unknown	0.322483	11.1402	-5.1104	1.05911e-102	5.32055e-100	down
TR88238	1246	peroxidase 12-like	93.3446	238.228	-1.3517	0	0	down
TR463269	648	unknown	31.0663	13.9013	1.16013	5.26705e-69	1.67501e-66	up
TR115105	1080	unknown	6.99334	0.0250474	8.12518	2.21403e-112	1.2438e-109	up
TR371902	540	LOW QUALITY PROTEIN: transcriptional elongation regulator MINIYO	5.72058	2.55483	1.16294	5.54984e-12	2.16246e-10	up
TR197913	1095	methyl-CpG-binding domain-containing protein 11-like	27.9276	7.65831	1.86659	2.27358e-208	2.72621e-205	up
TR267721	212	unknown	1.88242	7.52838	-1.99975	1.74031e-13	7.79216e-12	down
TR162024	229	unknown	9.81061	3.48475	1.49329	1.03385e-12	4.32805e-11	up
TR209500	620	unknown	5.74531	2.46514	1.22071	1.47437e-14	7.28852e-13	up
TR105783	798	unknown	5.927	2.93223	1.0153	2.22466e-14	1.08019e-12	up
TR278970	215	hypothetical protein AQUCO_03700302v1	0.206239	11.1979	-5.76277	4.95524e-42	8.92282e-40	down
TR239912	252	unknown	21.8774	66.3397	-1.60043	5.99985e-93	2.72241e-90	down
TR257757	335	unknown	6.39751	0.201874	4.98598	6.97974e-37	1.06715e-34	up
TR149661	299	unknown	5.28933	18.1849	-1.78158	2.66825e-36	3.99603e-34	down
TR80823	1218	uncharacterized protein LOC114293446	9.22262	3.29811	1.48354	1.2608e-56	3.20431e-54	up
TR158165	397	unknown	6.55254	3.20253	1.03284	9.24303e-09	2.44492e-07	up
TR84592	337	unknown	5.74552	1.56527	1.87602	7.39071e-15	3.7447e-13	up
TR194871	443	unknown	4.20392	9.09846	-1.11389	2.88264e-14	1.38916e-12	down
TR245681	501	unknown	15.1935	5.07546	1.58184	1.28411e-42	2.34342e-40	up
TR121771	959	unknown	0.878505	10.2253	-3.54095	2.60936e-135	1.8177e-132	down
TR150081	371	probable apyrase 1	23.8639	49.5087	-1.05285	3.2003e-54	7.77681e-52	down
TR152912	677	unknown	5.08692	1.71817	1.56592	6.47759e-20	4.6661e-18	up
TR214669	830	Blue copper protein, partial	6.67792	3.04733	1.13185	1.68581e-19	1.18495e-17	up
TR284071	937	unknown	17.9195	8.05471	1.15363	2.34001e-57	6.05652e-55	up
TR129763	247	unknown	3.23135	7.88535	-1.28704	3.09308e-09	8.74831e-08	down
TR297292	1816	unknown	1.17202	5.92861	-2.3387	7.6668e-99	3.67002e-96	down
TR103600	337	sphinganine C4-monooxygenase 2-like	7.45602	3.5319	1.07796	5.03476e-09	1.38128e-07	up
TR274223	959	extracellular globin, partial	5.82587	0.141038	5.36832	1.17084e-94	5.37262e-92	up
TR91961	423	unknown	2.76042	8.21766	-1.57384	3.18722e-20	2.34768e-18	down
TR252323	223	unknown	0.03314	21.2285	-9.32321	4.34416e-62	1.22777e-59	down
TR288355	384	unknown	2.57888	5.45954	-1.08203	8.49319e-08	1.93793e-06	down
TR158613	889	unknown	0.0997556	5.84232	-5.872	1.51567e-88	6.49072e-86	down
TR101687	904	dehydration-responsive element-binding protein 1F-like	10.6275	4.50354	1.23868	2.2677e-37	3.53664e-35	up
TR180364	3716	NADH dehydrogenase subunit 5 (mitochondrion)	5.13497	0.0982751	5.70739	0	0	up
TR109947	995	zinc finger protein 1	15.6123	6.32099	1.30446	3.60696e-64	1.05194e-61	up
TR173383	284	unknown	6.34935	2.66701	1.25138	2.41987e-08	6.02856e-07	up
TR255430	283	unknown	54.108	23.371	1.21112	1.5329e-56	3.89312e-54	up
TR191155	237	unknown	2.68169	5.82113	-1.11816	8.11377e-06	0.000125965	down
TR245393	1378	unknown	6.46779	15.4985	-1.26078	4.20671e-83	1.66321e-80	down
TR135042	444	3-oxoacyl-[acyl-carrier-protein] synthase I, chloroplastic	5.9255	0.974816	2.60373	1.37042e-28	1.53645e-26	up
TR190462	394	unknown	1.98823	5.62993	-1.50163	1.16075e-12	4.84349e-11	down
TR255545	322	unknown	4.22299	8.52699	-1.01377	6.19265e-09	1.68097e-07	down
TR197587	376	unknown	0.235858	6.94265	-4.87949	2.80856e-44	5.38053e-42	down
TR143048	374	unknown	5.37471	13.1639	-1.29233	3.30027e-21	2.58341e-19	down
TR197938	245	unknown	0.723941	10.2132	-3.81842	8.30117e-38	1.30632e-35	down
TR142255	683	unknown	7.01152	21.328	-1.60495	1.46594e-81	5.70951e-79	down
TR186493	238	unknown	12.7932	2.72785	2.22954	1.12427e-27	1.21611e-25	up
TR276007	700	flowering locus T	2.85052	6.14447	-1.10807	5.22684e-15	2.67725e-13	down
TR136257	646	unknown	6.04031	1.25624	2.2655	1.18575e-35	1.73807e-33	up
TR248485	277	unknown	71.4478	33.0082	1.11406	1.03663e-63	3.00408e-61	up
TR172077	280	hypothetical protein GW17_00005473, partial	11.7716	3.28478	1.84144	1.24e-23	1.10878e-21	up
TR160719	799	unknown	19.0906	2.64079	2.85383	6.62348e-173	6.13249e-170	up
TR277114	257	unknown	5.17603	1.52623	1.76187	6.60321e-10	2.04213e-08	up
TR131325	397	unknown	2.30828	5.72367	-1.31012	8.57007e-11	2.94267e-09	down
TR135908	505	unknown	6.70242	14.704	-1.13346	1.23715e-25	1.22482e-23	down
TR106785	1578	F-box protein At3g56470-like	3.14717	9.19704	-1.54712	3.8593e-77	1.40161e-74	down
TR123971	359	hypothetical protein PHYSODRAFT_284823	0.123514	13.1488	-6.73412	1.01795e-78	3.81438e-76	down
TR84677	328	subtilisin-like protease SBT1.7	5.09205	1.6907	1.59063	1.23353e-10	4.1636e-09	up
TR249588	246	polyubiquitin-C	6.0684	0.054982	6.78621	5.10677e-26	5.14077e-24	up
TR194073	1495	probable inactive 2-oxoglutarate-dependent dioxygenase AOP2	228.489	628.98	-1.46089	0	0	down
TR211744	1253	protein ECERIFERUM 26-like	3.71576	8.22545	-1.14644	1.51712e-35	2.21404e-33	down
TR214346	374	hypothetical protein AXG93_1520s1200	357.102	79.6707	2.16422	0	0	up
TR442497	511	unknown	15.1275	41.1855	-1.44496	1.6713e-100	8.20437e-98	down
TR276121	241	unknown	5.64233	1.90817	1.5641	9.69658e-09	2.56082e-07	up
TR126210	1537	unknown	0.173096	7.00478	-5.3387	2.00558e-180	1.94042e-177	down
TR348885	219	unknown	0.0674907	5.37317	-6.31494	3.15595e-21	2.47388e-19	down
TR279155	343	uncharacterized protein LOC109833593	6.54994	0.473198	3.79097	5.82746e-34	8.03322e-32	up
TR168526	1593	uncharacterized protein LOC109828511	28.7166	7.93025	1.85645	0	0	up
TR74761	292	unknown	1.61978	5.46581	-1.75464	1.53211e-11	5.70187e-10	down
TR263366	271	unknown	2.018	7.38666	-1.872	2.86382e-15	1.50158e-13	down
TR213718	228	LOW QUALITY PROTEIN: pre-mRNA-processing-splicing factor 8A	13.4839	6.16956	1.128	1.96992e-11	7.24423e-10	up
TR74893	553	unknown	9.56854	0.317961	4.91138	4.74842e-88	2.01694e-85	up
TR280680	223	unknown	3.11516	7.7029	-1.30609	1.80672e-08	4.57441e-07	down
TR194773	436	putative disease resistance RPP13-like protein 1	6.00032	2.38869	1.32882	1.91481e-12	7.81215e-11	up
TR135679	1001	unknown	7.51574	2.52675	1.57263	8.43814e-42	1.5083e-39	up
TR358630	339	unknown	3.09561	6.70294	-1.11457	1.11785e-08	2.92452e-07	down
TR110856	378	putative copia-type protein, partial	5.70885	1.68175	1.76324	3.56033e-15	1.84823e-13	up
TR418324	758	hypothetical protein M427DRAFT_51858	5.73279	0.303344	4.24021	1.93774e-68	6.083e-66	up
TR127696	706	unknown	18.3395	7.83563	1.22683	4.89423e-49	1.06733e-46	up
TR140001	471	actin	5.36615	1.29225	2.054	3.96282e-21	3.08422e-19	up
TR225267	372	unknown	6.23799	2.25426	1.46843	8.53004e-13	3.60397e-11	up
TR202564	730	unknown	33.0029	15.0634	1.13155	4.58143e-79	1.72734e-76	up
TR438767	279	unknown	6.72802	2.52089	1.41625	3.83538e-10	1.22056e-08	up
TR174374	270	unknown	0.602167	6.86297	-3.5106	7.69345e-27	8.05277e-25	down
TR74807	779	PREDICTED: uncharacterized protein LOC103983369	5.80593	1.94463	1.57803	6.36893e-26	6.38847e-24	up
TR174912	436	unknown	3.01711	6.42154	-1.08975	4.79229e-10	1.50861e-08	down
TR243930	452	transport inhibitor response 1-like protein	0.817503	7.00218	-3.09851	2.71061e-40	4.63451e-38	down
TR161168	579	O-acyltransferase WSD1-like protein isoform X1	6.12661	14.3432	-1.2272	4.36331e-32	5.63072e-30	down
TR339703	231	unknown	19.6433	0.936836	4.3901	1.29954e-72	4.42931e-70	up
TR171495	859	ribosomal protein S2 (mitochondrion)	35.3939	125.651	-1.82785	0	0	down
TR74834	254	Retrovirus-related Pol polyprotein from transposon TNT 1-94	6.45917	2.44951	1.39886	6.69023e-09	1.80939e-07	up
TR327217	259	hypothetical protein AQUCO_04100195v1	3.99472	10.4445	-1.38657	1.40313e-13	6.3407e-12	down
TR88240	218	unknown	69.2919	199.781	-1.52766	2.14395e-223	2.83062e-220	down
TR259510	256	unknown	2.0785	5.5476	-1.41632	5.15852e-08	1.21887e-06	down
TR183071	987	uncharacterized protein LOC103700950	6.31951	2.98741	1.08092	2.6756e-20	1.9772e-18	up
TR200609	469	unknown	7.78416	0.951693	3.03197	2.58626e-45	5.09066e-43	up
TR273124	547	uncharacterized protein LOC109833593	0.729565	6.70097	-3.19926	1.05245e-47	2.21845e-45	down
TR123850	231	unknown	16.1881	43.5043	-1.42622	4.85411e-48	1.03573e-45	down
TR231197	211	unknown	2.10149	5.44869	-1.3745	1.67073e-06	3.02394e-05	down
TR283955	218	unknown	0.0339001	5.70804	-7.39556	3.56685e-21	2.78523e-19	down
TR439108	309	non-specific lipid transfer protein GPI-anchored 2-like	18.5114	5.07756	1.86621	1.75424e-40	3.01342e-38	up
TR205691	312	unknown	6.11115	14.8261	-1.27862	1.0179e-19	7.25665e-18	down
TR222357	225	unknown	0.788291	8.17546	-3.3745	7.17334e-26	7.17764e-24	down
TR222347	880	putative calcium-binding protein CML19	47.0791	22.3326	1.07594	3.41705e-124	2.14722e-121	up
TR599156	225	unknown	2.95609	8.05523	-1.44623	4.11876e-10	1.30801e-08	down
TR208169	1075	ethylene-responsive transcription factor 11-like	15.7567	7.8637	1.00268	2.06804e-46	4.18782e-44	up
TR288123	380	unknown	1.16688	5.26785	-2.17456	3.19098e-18	2.05567e-16	down
TR84594	481	unknown	1.75153	15.2128	-3.11859	2.60773e-91	1.1532e-88	down
TR445557	212	unknown	9.96983	1.914	2.38098	3.41454e-21	2.67001e-19	up
TR619271	284	hypothetical protein BAZSYMA_ACONTIG00041_5	5.41256	2.28601	1.24348	2.96843e-07	6.19499e-06	up
TR206595	531	unknown	6.87528	2.19058	1.6501	1.53481e-22	1.29334e-20	up
TR98721	202	unknown	1.75609	6.76278	-1.94525	2.18377e-11	8.00529e-10	down
TR242095	313	unknown	12.7027	4.06199	1.64487	2.66268e-24	2.46405e-22	up
TR195168	219	unknown	8.6388	18.9605	-1.13409	4.87948e-15	2.50811e-13	down
TR196685	268	unknown	7.99689	3.78514	1.07909	6.52855e-08	1.52155e-06	up
TR92012	2491	unknown	2.80657	5.96189	-1.08696	1.92413e-46	3.90506e-44	down
TR567263	711	unknown	5.38416	1.80721	1.57495	3.93802e-22	3.23352e-20	up
TR441615	359	unknown	13.463	5.04854	1.41506	1.02184e-23	9.17296e-22	up
TR186775	221	unknown	7.62431	3.30489	1.206	1.61986e-07	3.53225e-06	up
TR77671	239	unknown	4.14347	10.5828	-1.3528	2.24416e-12	9.10207e-11	down
TR93364	432	peroxisomal acyl-coenzyme A oxidase 1-like	14.5067	6.79409	1.09437	9.06557e-21	6.9274e-19	up
TR450538	241	unknown	6.07164	3.03063	1.00247	2.62909e-05	0.000359482	up
TR149316	547	unknown	17.3204	0.54399	4.99275	8.05119e-157	6.75338e-154	up
TR249567	1195	hypothetical protein BHE74_00041864	7.05009	2.29765	1.61748	1.84097e-48	3.98153e-46	up
TR200647	602	unknown	10.8275	33.9263	-1.6477	7.15832e-118	4.27767e-115	down
TR155586	224	unknown	2.63937	8.87615	-1.74974	5.75626e-14	2.6986e-12	down
TR89241	271	ribosome biogenesis protein BMS1 homolog	7.1448	1.94648	1.87602	7.39071e-15	3.7447e-13	up
TR204519	1429	actin	0.630936	7.35435	-3.54303	6.17536e-145	4.66621e-142	down
TR134999	253	unknown	5.84208	14.7552	-1.33667	2.95293e-17	1.78444e-15	down
TR246149	2701	uncharacterized protein LOC109827551	4.60761	13.0248	-1.49917	5.93379e-176	5.6075e-173	down
TR158678	493	unknown	6.47582	2.11251	1.6161	2.26276e-19	1.57656e-17	up
TR236102	227	unknown	0.325561	6.73299	-4.37025	1.49294e-25	1.4709e-23	down
TR155041	1454	uncharacterized protein LOC113319261	0.986041	6.21395	-2.65579	6.83212e-96	3.1911e-93	down
TR78869	4758	LOW QUALITY PROTEIN: delta(24)-sterol reductase-like	60.6067	126.48	-1.06136	0	0	down
TR109167	276	unknown	8.56838	1.51918	2.49573	9.56781e-25	9.07922e-23	up
TR98331	1855	PREDICTED: F-box protein At5g03970	3.33058	9.17989	-1.4627	3.72408e-83	1.47559e-80	down
TR181107	1136	unknown	3.25274	6.86994	-1.07864	6.47233e-25	6.20298e-23	down
TR78813	2700	unknown	6.27896	2.82033	1.15466	5.63693e-58	1.48312e-55	up
TR214821	3267	pectinesterase	10.8263	4.3098	1.32885	9.01728e-148	6.97208e-145	up
TR150141	413	unknown	1.64625	5.01068	-1.60582	5.49411e-13	2.35958e-11	down
TR164263	261	uncharacterized protein LOC103712072	5.2666	102.141	-4.27755	0	0	down
TR253416	839	unknown	5.9897	1.09623	2.44993	1.18783e-49	2.62167e-47	up
TR95230	231	unknown	12.0931	26.7584	-1.14581	5.83971e-22	4.7481e-20	down
TR115068	451	unknown	0.688225	5.60816	-3.02658	7.16857e-32	9.17635e-30	down
TR151792	891	unknown	19.6907	9.73052	1.01692	4.26332e-49	9.31409e-47	up
TR257758	203	unknown	5.0239	0.0333142	7.23653	7.95716e-18	5.01134e-16	up
TR408116	318	uncharacterized protein LOC109841719	2.88172	6.37999	-1.14662	3.35925e-08	8.17963e-07	down
TR43148	240	unknown	8.99144	20.7392	-1.20574	2.22137e-19	1.5489e-17	down
TR80055	234	hypothetical protein Ccrd_024082	10.2326	23.2362	-1.1832	1.88444e-20	1.41195e-18	down
TR80676	786	ubiquitin	16.6985	0.27533	5.92242	1.23984e-220	1.59099e-217	up
TR315659	447	ubiquitin carboxyl-terminal hydrolase 27 isoform X4	0.529054	5.74912	-3.44185	4.96219e-36	7.35616e-34	down
TR488706	215	uncharacterized protein LOC105048681 isoform X1	1.99364	6.92006	-1.79538	3.67827e-11	1.31755e-09	down
TR247332	297	unknown	10.3015	3.1423	1.71296	4.19831e-20	3.06162e-18	up
TR244116	829	unknown	5.49141	2.51259	1.128	3.26683e-16	1.8375e-14	up
TR155686	1510	auxin-induced protein 6B-like	3.1127	6.86132	-1.14032	1.96883e-35	2.85956e-33	down
TR81069	296	hypothetical protein GLOTRDRAFT_50878, partial	33.4058	15.5361	1.10447	2.80138e-32	3.64857e-30	up
TR115448	1658	trans-resveratrol di-O-methyltransferase-like	36.2023	74.0725	-1.03286	0	0	down
TR257617	704	uncharacterized protein LOC109841719	5.24874	1.26802	2.04939	4.69464e-30	5.63109e-28	up
TR70322	245	unknown	6.03284	12.2006	-1.01605	1.24104e-09	3.70416e-08	down
TR411979	507	unknown	1.66171	14.2459	-3.0998	1.15734e-89	5.02688e-87	down
TR148457	606	BURP domain-containing protein 3-like	31.4877	78.8992	-1.32522	3.28931e-198	3.6125e-195	down
TR401628	227	unknown	2.73471	16.326	-2.57771	3.65413e-39	6.00622e-37	down
TR555227	285	Short-chain dehydrogenase/reductase SDR	3.73401	9.634	-1.36741	1.67129e-13	7.49598e-12	down
TR199556	247	unknown	1.01728	6.29733	-2.63003	9.84633e-18	6.16397e-16	down
TR182400	296	PREDICTED: Bowman-Birk type proteinase inhibitor DE-4-like	1.89749	5.16348	-1.44425	9.86677e-09	2.60295e-07	down
TR89311	282	unknown	66.512	142.498	-1.09926	1.02148e-124	6.46325e-122	down
TR189479	421	unknown	2.10648	6.10418	-1.53496	7.38807e-15	3.7444e-13	down
TR76250	1184	unknown	6.56632	2.2733	1.5303	1.61312e-41	2.84861e-39	up
TR219354	515	GLN1_4	0.459199	6.09307	-3.72998	3.05038e-46	6.16002e-44	down
TR394534	377	unknown	1.92107	5.8838	-1.61484	6.50672e-14	3.03757e-12	down
TR276982	291	hypothetical protein DDB_G0275023	5.33315	0.185918	4.84225	5.9662e-27	6.28081e-25	up
TR246076	1783	protein PIN-LIKES 7	1.79057	7.47206	-2.06109	1.7708e-104	9.17301e-102	down
TR249408	1616	unknown	7.04267	3.07171	1.19708	9.80232e-42	1.74702e-39	up
TR236030	1231	probable 2-oxoglutarate-dependent dioxygenase AOP1	63.5884	127.861	-1.00774	0	0	down
TR344472	352	unknown	12.7649	5.84059	1.128	5.06761e-16	2.81746e-14	up
TR247250	647	endochitinase 2-like	3706.63	912.986	2.02144	0	0	up
TR248509	327	haloacid dehalogenase-like hydrolase domain-containing protein Sgpp	3.16401	6.65938	-1.07363	5.81116e-08	1.35981e-06	down
TR156371	653	unknown	4.88909	10.46	-1.09725	1.39413e-22	1.17751e-20	down
TR73337	360	hypothetical protein ACMD2_10814	0.0821136	5.63565	-6.10082	1.38689e-35	2.02642e-33	down
TR130958	351	hypothetical protein B296_00048752	2757.38	352.975	2.96566	0	0	up
TR253313	3557	hypothetical protein ACMD2_24019	8.82589	4.03448	1.12936	3.8882e-102	1.94261e-99	up
TR391204	272	unknown	6.19475	1.64097	1.9165	1.83693e-13	8.2112e-12	up
TR211235	316	unknown	20.6739	46.9115	-1.18213	8.48463e-53	2.00322e-50	down
TR110157	219	polygalacturonase inhibitor-like	25.9839	0.0308803	9.71672	1.78359e-70	5.8765e-68	up
TR194232	658	unknown	0.718806	18.5411	-4.68898	2.38736e-197	2.59852e-194	down
TR289419	1101	unknown	10.0819	1.96557	2.35874	7.31378e-103	3.68428e-100	up
TR399770	252	unknown	0.703831	7.08482	-3.33143	6.61411e-25	6.33719e-23	down
TR346391	224	structural maintenance of chromosomes protein 3	9.23778	2.83795	1.7027	5.47768e-14	2.57129e-12	up
TR502598	278	unknown	2.02035	5.25454	-1.37896	6.22398e-08	1.45307e-06	down
TR171510	653	glutathione S-transferase U17-like	1.49389	6.711	-2.16745	8.29839e-38	1.30645e-35	down
TR194866	1236	uncharacterized protein LOC110111587	6.60098	13.4161	-1.02322	5.86285e-47	1.21207e-44	down
TR500646	373	hypothetical protein C4D60_Mb03t13650	3.40783	6.85344	-1.00798	2.39089e-08	5.95962e-07	down
TR78914	1180	hypothetical protein HELRODRAFT_75866, partial	5.67419	0.0802364	6.14401	3.55919e-113	2.01808e-110	up
TR343208	749	apoptotic chromatin condensation inducer in the nucleus	2.60483	5.29104	-1.02236	2.05716e-12	8.35842e-11	down
TR243639	351	hypothetical protein CISIN_1g034732mg	119.675	255.444	-1.09388	1.38794e-273	2.37194e-270	down
TR431362	254	unknown	0.232763	6.97579	-4.90542	1.19005e-30	1.46442e-28	down
TR106296	817	unknown	2.06239	5.71153	-1.46956	3.37181e-24	3.10145e-22	down
TR153060	1382	unknown	2.64166	6.87044	-1.37896	2.59839e-43	4.84838e-41	down
TR88193	832	unknown	8.77589	21.0849	-1.26459	6.5366e-69	2.07514e-66	down
TR624853	365	unknown	0.809888	7.5595	-3.2225	1.45438e-36	2.20019e-34	down
TR354785	206	putative class I chitinase, partial	2930.55	687.44	2.09186	0	0	up
TR33099	237	unknown	1.30966	6.73425	-2.36232	3.00459e-16	1.69573e-14	down
TR239674	257	hypothetical protein CRG98_046883	1.66783	5.36812	-1.68644	1.06858e-09	3.21117e-08	down
TR132400	348	unknown	1.10429	18.7726	-4.08744	6.50484e-100	3.17192e-97	down
TR252495	348	Histone H3.3	2.59083	6.49072	-1.32497	6.69188e-11	2.32837e-09	down
TR269055	464	scopoletin glucosyltransferase-like	11.7224	27.022	-1.20486	2.96184e-46	5.98785e-44	down
TR387015	253	unknown	7.65312	2.67304	1.51757	2.16076e-11	7.92528e-10	up
TR130199	315	unknown	16.0474	2.14692	2.902	1.53178e-59	4.1435e-57	up
TR556999	299	unknown	3.95464	9.68051	-1.29154	4.34088e-13	1.88254e-11	down
TR199554	359	unknown	8.23424	21.023	-1.35226	8.27605e-34	1.13445e-31	down
TR149812	213	unknown	2.91446	6.85804	-1.23457	6.75424e-07	1.31556e-05	down
TR111850	304	unknown	22.511	6.58482	1.77342	5.80124e-45	1.12673e-42	up
TR266050	1213	peroxidase 4-like	28.5374	13.8155	1.04657	1.40897e-99	6.78901e-97	up
TR74891	1181	unknown	0.788458	5.98973	-2.92539	3.17332e-83	1.26009e-80	down
TR571806	235	unknown	8.86827	4.25912	1.0581	1.57124e-07	3.43064e-06	up
TR115125	1175	unknown	7.09462	3.28067	1.11273	8.69022e-28	9.4336e-26	up
TR119152	833	uncharacterized protein LOC105038064	5.18114	2.48429	1.06044	4.02704e-14	1.91692e-12	up
TR621772	244	unknown	5.93641	1.88471	1.65525	6.96622e-10	2.14813e-08	up
TR166358	255	unknown	10.1434	3.65986	1.47069	4.03343e-14	1.91971e-12	up
TR187991	223	unknown	19.1549	7.03572	1.44495	9.00558e-22	7.25923e-20	up
TR550536	598	unknown	0.617912	5.79021	-3.22814	1.65124e-45	3.2678e-43	down
TR430185	220	uncharacterized protein A4U43_C03F24530	2.21707	5.59467	-1.3354	1.24982e-06	2.30798e-05	down
TR94815	512	hypothetical protein BRAFLDRAFT_56687	10.5946	0.237754	5.47771	3.53091e-92	1.58057e-89	up
TR627107	228	unknown	57.4363	28.5935	1.00627	1.76134e-36	2.65521e-34	up
TR73494	227	unknown	2.21381	6.49466	-1.55272	2.83661e-09	8.07254e-08	down
TR140117	658	unknown	2.33612	5.77612	-1.30599	5.60162e-17	3.32191e-15	down
TR101946	1079	unknown	7.43817	17.3112	-1.21869	3.15247e-69	1.00956e-66	down
TR688049	696	unknown	5.9674	1.43806	2.05297	1.2066e-33	1.64717e-31	up
TR97709	356	unknown	2.03439	7.52265	-1.88665	4.23765e-20	3.08969e-18	down
TR217254	1907	beta-amylase 3, chloroplastic	5.31693	2.54624	1.06223	3.94557e-31	4.9114e-29	up
TR107728	374	unknown	0.513759	9.61979	-4.22684	6.91953e-57	1.76842e-54	down
TR282609	471	trans-resveratrol di-O-methyltransferase-like	7.28039	3.35985	1.11562	2.18777e-12	8.87825e-11	up
TR115528	367	unknown	3.70518	8.03426	-1.11662	7.21325e-11	2.50215e-09	down
TR244117	761	unknown	5.57423	2.16836	1.36217	6.40462e-20	4.62127e-18	up
TR100067	4642	unknown	1.83402	7.16488	-1.96593	1.58486e-242	2.30921e-239	down
TR145616	1349	unknown	5.19343	10.5177	-1.01805	4.12616e-40	7.01541e-38	down
TR196705	219	unknown	8.43633	2.3469	1.84586	5.71599e-14	2.68075e-12	up
TR257597	371	unknown	0.79679	5.54147	-2.798	2.24272e-24	2.08491e-22	down
TR181022	1332	unknown	5.71467	2.44719	1.22354	2.03069e-29	2.36818e-27	up
TR200789	1121	hypothetical protein PIIN_06050	6.24972	2.2804	1.4545	5.5464e-35	7.92662e-33	up
TR260075	225	unknown	9.52518	3.24614	1.55302	7.84787e-13	3.3242e-11	up
TR612975	214	unknown	8.21904	17.065	-1.054	4.52386e-12	1.77556e-10	down
TR84562	242	unknown	25.4688	8.88663	1.51902	6.27214e-33	8.34427e-31	up
TR142966	461	hypothetical protein C1H46_040045	3.4306	7.98038	-1.21799	6.13501e-15	3.13102e-13	down
TR151214	341	unknown	2.38394	5.55302	-1.21992	2.09758e-08	5.26944e-07	down
TR189714	274	NAD(P)H-dependent 6'-deoxychalcone synthase, partial	50.0593	114.474	-1.1933	2.96638e-111	1.64622e-108	down
TR122005	501	unknown	0.014751	7.5592	-9.00128	4.5763e-52	1.0701e-49	down
TR154387	326	uncharacterized protein LOC109821513	6.03006	0.995747	2.59832	9.98341e-22	8.01916e-20	up
TR199506	386	unknown	7.39023	14.9272	-1.01425	3.70295e-17	2.22115e-15	down
TR383583	279	Hypothetical protein PINS_005712	0.0264883	5.96289	-7.81451	7.27145e-27	7.62525e-25	down
TR97770	606	ras-related protein Rab7-like isoform X1	7.58535	1.18293	2.68085	3.52318e-50	7.88071e-48	up
TR121225	657	unknown	7.98639	2.0381	1.97032	5.967e-40	1.0103e-37	up
TR504908	241	unknown	1.28792	6.34186	-2.29986	3.5079e-15	1.82244e-13	down
TR450923	207	unknown	6.06927	2.74432	1.14507	1.42253e-05	0.000208016	up
TR461755	413	Transmembrane and coiled-coil domain-containing protein 4	0.035788	5.66567	-7.30663	1.31825e-38	2.13606e-36	down
TR149324	409	unknown	1.5178	6.61397	-2.12354	2.08195e-23	1.83827e-21	down
TR269013	1058	hypothetical protein BHM03_00056299, partial	30.7065	65.1094	-1.08432	9.87037e-208	1.17967e-204	down
TR169698	423	unknown	5.27624	1.53482	1.78144	7.61106e-16	4.16756e-14	up
TR298766	866	unknown	6.17843	2.90503	1.08869	7.99176e-18	5.0314e-16	up
TR97704	704	polygalacturonase inhibitor 1 precursor	109.993	239.33	-1.12159	0	0	down
TR193938	679	hypothetical protein KK1_021856	10.7098	2.07166	2.37008	2.04186e-68	6.39338e-66	up
TR253970	479	PREDICTED: ethylene-responsive transcription factor 5	11.9108	5.56271	1.09841	3.73964e-19	2.5674e-17	up
TR276521	499	unknown	1.59949	5.77344	-1.85182	5.24832e-21	4.06655e-19	down
TR116811	260	unknown	2.95609	7.07491	-1.25902	1.49923e-08	3.84069e-07	down
TR246513	582	ribonuclease II, chloroplastic/mitochondrial	2.86974	5.90291	-1.0405	3.11139e-11	1.12152e-09	down
TR233685	727	unknown	6.52617	2.75349	1.24498	2.00172e-19	1.39948e-17	up
TR457767	237	unknown	11.1009	5.3075	1.06458	3.19148e-09	9.01858e-08	up
TR245307	370	trans-resveratrol di-O-methyltransferase-like	5.27303	16.3038	-1.6285	1.60185e-35	2.33396e-33	down
TR140085	971	unknown	2.02451	8.92883	-2.1409	5.85034e-72	1.97196e-69	down
TR353437	215	unknown	5.84344	26.485	-2.18028	5.99315e-49	1.3031e-46	down
TR215061	1415	unknown	0.156683	5.27641	-5.07363	1.64986e-124	1.04032e-121	down
TR562973	248	unknown	16.3896	1.52708	3.42393	9.72942e-56	2.43715e-53	up
TR249386	1340	unknown	8.01895	3.10886	1.36703	3.64465e-48	7.82688e-46	up
TR121834	626	unknown	6.32773	2.93846	1.10663	6.48061e-14	3.02577e-12	up
TR193369	583	unknown	0.253524	7.49358	-4.88546	6.51973e-73	2.2284e-70	down
TR275986	1040	PREDICTED: stem-specific protein TSJT1	84.1207	204.795	-1.28365	0	0	down
TR235273	1181	spermatogenesis-associated protein 20 isoform X4	7.64679	3.51596	1.12094	2.6592e-30	3.22882e-28	up
TR614243	247	unknown	6.76191	1.09519	2.62625	6.71711e-19	4.54416e-17	up
TR591941	650	unknown	7.73131	0.998811	2.95243	3.46818e-60	9.47258e-58	up
TR103453	209	5'-adenylylsulfate reductase-like 3	6.36479	2.32976	1.44993	8.12955e-08	1.86088e-06	up
TR191585	498	unknown	0.474874	7.87634	-4.05191	1.94901e-60	5.34325e-58	down
TR77363	1054	unknown	10.7277	0.0064163	10.7073	2.85831e-119	1.73356e-116	up
TR149250	487	probable protein phosphatase 2C 27	26.3135	11.8036	1.15657	2.2676e-44	4.35102e-42	up
TR121749	603	unknown	3.16199	6.32539	-1.00032	1.24874e-11	4.69891e-10	down
TR187420	341	unknown	2.03719	10.987	-2.43115	3.80412e-37	5.89258e-35	down
TR224163	231	unknown	8.63793	2.98616	1.53239	7.65045e-12	2.94657e-10	up
TR217017	301	unknown	1.17851	5.07771	-2.10722	8.86141e-14	4.078e-12	down
TR435224	238	uncharacterized protein LOC109821513	1.92519	5.2852	-1.45696	1.64805e-07	3.59042e-06	down
TR205808	246	unknown	7.33014	0.384874	4.25138	1.84842e-29	2.15837e-27	up
TR714159	581	Hsp20/alpha crystallin family protein	0.101759	7.1469	-6.13409	6.3127e-71	2.09119e-68	down
TR297708	273	unknown	0.0270704	11.8411	-8.77287	6.54609e-46	1.3118e-43	down
TR183088	771	putative respiratory burst oxidase homolog protein H	1.78286	5.59618	-1.65025	2.39374e-26	2.45151e-24	down
TR186135	586	unknown	16.1173	7.13208	1.17621	5.17831e-34	7.15995e-32	up
TR266681	587	unknown	12.5143	4.42404	1.50014	3.08032e-38	4.93011e-36	up
TR621641	257	unknown	7.0164	3.31561	1.08146	6.85389e-07	1.33404e-05	up
TR109840	488	gibberellin-regulated protein 1-like	9.54066	3.57541	1.41598	6.30309e-23	5.4444e-21	up
TR90648	254	PREDICTED: ATP-citrate synthase alpha chain protein 1	4.65526	10.3838	-1.1574	2.25446e-10	7.36095e-09	down
TR225477	397	unknown	5.32394	2.31672	1.20041	5.05316e-09	1.38617e-07	up
TR276305	2205	G-type lectin S-receptor-like serine/threonine-protein kinase At1g34300	21.6914	8.41591	1.36593	1.34795e-207	1.60577e-204	up
TR492232	350	unknown	1.90034	8.92688	-2.23189	2.16626e-28	2.40219e-26	down
TR191136	591	unknown	0.0500185	5.88168	-6.87762	4.9896e-58	1.31564e-55	down
TR249183	254	TOM1-like protein 2	4.01516	12.6736	-1.65829	3.40447e-20	2.50016e-18	down
TR366359	413	unknown	6.40606	3.01296	1.08826	1.49164e-09	4.40327e-08	up
TR280400	213	unknown	8.67398	2.98452	1.5392	3.89532e-11	1.39243e-09	up
TR681519	201	unknown	6.02984	2.89353	1.05929	6.26089e-05	0.000771549	up
TR217211	490	unknown	4.94693	12.3386	-1.31858	1.95315e-26	2.00873e-24	down
TR281599	212	unknown	0.0697191	6.57139	-6.5585	1.2384e-24	1.16593e-22	down
TR470909	224	eukaryotic peptide chain release factor subunit 1-3	36.2253	8.33272	2.12014	1.14779e-66	3.49807e-64	up
TR345898	735	unknown	1.66909	14.2801	-3.09687	2.65988e-129	1.74645e-126	down
TR247331	485	unknown	6.21693	2.39835	1.37416	8.81855e-15	4.44047e-13	up
TR192611	538	unknown	3.90116	10.5339	-1.43306	5.027e-28	5.5044e-26	down
TR114474	202	unknown	0.731706	5.62449	-2.94239	7.99074e-15	4.04088e-13	down
TR184914	1035	PREDICTED: uncharacterized protein LOC103973487	14.2521	7.06989	1.01141	3.32761e-41	5.81726e-39	up
TR90707	874	unknown	4.43075	11.7459	-1.40653	4.68924e-48	1.00114e-45	down
TR140091	888	unknown	5.50938	0.944353	2.54449	1.9757e-50	4.44921e-48	up
TR564470	270	unknown	6.67858	1.35256	2.30385	1.14113e-17	7.0945e-16	up
TR153951	419	DNA damage-repair/toleration protein DRT100-like protein isoform X1	7.44314	2.84069	1.38967	1.79479e-15	9.55025e-14	up
TR247256	482	unknown	15.3631	6.95921	1.14247	7.11928e-26	7.1255e-24	up
TR221728	215	unknown	5.29346	11.135	-1.07282	1.31457e-08	3.41123e-07	down
TR275739	611	unknown	27.0935	6.95095	1.96266	1.77887e-121	1.09893e-118	up
TR98425	380	dirigent-like protein pDIR17	62.9725	26.446	1.25167	7.39939e-92	3.30012e-89	up
TR207092	215	unknown	5.36221	0.817825	2.71296	6.04081e-14	2.82566e-12	up
TR134098	224	unknown	9.30377	3.80407	1.29027	8.12282e-10	2.48405e-08	up
TR100374	353	unknown	14.2361	6.05394	1.23361	3.27575e-20	2.40902e-18	up
TR165867	2954	unknown	16.3015	32.9806	-1.01661	8.3285e-264	1.3243e-260	down
TR427371	265	unknown	0.390427	15.1078	-5.2741	3.50503e-68	1.0928e-65	down
TR208288	466	unknown	16.2712	7.9528	1.03278	1.05856e-22	9.01995e-21	up
TR40759	307	unknown	3.70715	10.4856	-1.50003	1.14469e-17	7.11482e-16	down
TR214253	3176	unknown	1.63814	6.23045	-1.92728	2.05812e-141	1.5084e-138	down
TR82861	352	unknown	1.17572	11.6812	-3.31257	6.98688e-55	1.71838e-52	down
TR677760	1120	unknown	8.26122	0.446827	4.20857	5.5171e-143	4.10103e-140	up
TR62565	525	Beta-galactosidase 2	40.3718	11.6449	1.79365	1.80777e-137	1.28876e-134	up
TR206252	205	unknown	3.53289	7.52154	-1.09018	3.80695e-06	6.35452e-05	down
TR81068	325	unknown	10.3691	5.07729	1.03015	6.85499e-11	2.3824e-09	up
TR180926	249	unknown	3.02732	7.00722	-1.2108	8.92616e-08	2.03115e-06	down
TR264435	233	unknown	5.83606	0.348298	4.0666	4.21074e-22	3.44893e-20	up
TR340108	652	scopoletin glucosyltransferase-like	9.49848	22.3836	-1.23667	1.02028e-55	2.55399e-53	down
TR174375	899	unknown	1.21663	7.77833	-2.67657	2.94422e-75	1.04845e-72	down
TR117794	207	unknown	6.28348	2.67898	1.22988	2.95154e-06	5.06265e-05	up
TR188837	227	unknown	5.01363	0.119168	5.39479	1.1722e-20	8.88768e-19	up
TR489797	411	unknown	5.6101	2.63271	1.09148	1.53974e-08	3.93784e-07	up
TR123966	237	polyubiquitin 11	111.134	22.0861	2.33109	5.63365e-238	8.04817e-235	up
TR74687	363	unknown	3.46099	7.0795	-1.03246	1.1468e-08	2.99512e-07	down
TR197555	295	unknown	5521.18	1490.75	1.88894	0	0	up
TR87302	410	unknown	0.576798	6.103	-3.40338	8.00353e-35	1.13848e-32	down
TR87336	8340	unknown	13.4637	3.72683	1.85305	0	0	up
TR188794	493	unknown	5.51644	2.19482	1.32964	6.87948e-13	2.92655e-11	up
TR253456	222	unknown	7.39023	16.0845	-1.12198	6.08915e-13	2.59972e-11	down
TR451364	2106	pentatricopeptide repeat-containing protein At5g48910-like	7.00422	3.05064	1.19911	1.04203e-53	2.50388e-51	up
TR191329	1193	unknown	3.89025	9.36473	-1.26738	1.09331e-44	2.10556e-42	down
TR277438	288	unknown	23.9156	9.67454	1.30569	1.84383e-29	2.1537e-27	up
TR444720	277	unknown	30.6814	12.5002	1.29542	1.53347e-35	2.23701e-33	up
TR295434	680	unknown	9.62903	4.31625	1.15761	1.5949e-23	1.41437e-21	up
TR160329	853	hypothetical protein GW17_00019427	5.89139	1.83935	1.67941	3.86169e-31	4.81355e-29	up
TR201785	379	unknown	11.6216	5.4245	1.09924	3.72617e-15	1.93213e-13	up
TR76593	1123	hypothetical protein WR25_23887	0.157939	5.70892	-5.17578	1.15409e-107	6.19784e-105	down
TR330365	217	unknown	26.7683	11.5933	1.20723	2.15968e-22	1.79794e-20	up
TR124077	836	unknown	33.9632	7.9762	2.0902	2.44076e-224	3.24594e-221	up
TR195000	315	cytochrome P450 89A2	8.35213	20.0951	-1.26663	4.96449e-26	5.0003e-24	down
TR237102	560	unknown	0.765416	17.1485	-4.48569	5.23605e-153	4.24595e-150	down
TR213155	233	unknown	24.9301	51.7803	-1.05451	2.63528e-36	3.94989e-34	down
TR240943	208	unknown	9.3799	4.6169	1.02265	8.05175e-07	1.54544e-05	up
TR165768	2354	probable inositol transporter 2 isoform X1	8.13741	23.9427	-1.55694	1.51686e-296	2.81597e-293	down
TR286010	337	unknown	6.18411	3.09041	1.00077	5.46042e-07	1.08644e-05	up
TR147751	288	unknown	1.02642	9.58061	-3.2225	1.45438e-36	2.20019e-34	down
TR256720	494	unknown	1.76528	5.50332	-1.64041	4.68398e-17	2.78903e-15	down
TR170131	306	hypothetical protein EUGRSUZ_C00782	1.98039	5.17154	-1.38481	1.59131e-08	4.05908e-07	down
TR225376	684	hypothetical protein WH47_12656	5.74795	0.435033	3.72385	2.02218e-57	5.24132e-55	up
TR459682	321	uncharacterized protein LOC105052664	10.6364	3.75008	1.50402	1.03408e-18	6.90494e-17	up
TR326557	202	unknown	11.3414	2.47746	2.19467	7.57472e-21	5.8149e-19	up
TR221318	310	unknown	1.52572	5.32297	-1.80274	2.79442e-12	1.12009e-10	down
TR181642	827	unknown	1.98383	9.40411	-2.245	1.48319e-68	4.67209e-66	down
TR285257	266	PREDICTED: uncharacterized protein LOC109244650	0.833484	6.2543	-2.90762	9.2226e-21	7.0371e-19	down
TR252889	793	photosystem I reaction center subunit IV B, chloroplastic-like	7.36227	2.79722	1.39616	9.00432e-28	9.76587e-26	up
TR222788	570	unknown	5.44543	0.711872	2.93536	1.20478e-37	1.88942e-35	up
TR285184	989	unknown	5.20081	1.85994	1.48348	7.38561e-27	7.74164e-25	up
TR185465	282	sister-chromatid cohesion protein 3	5.87025	1.15111	2.35039	1.05052e-16	6.10708e-15	up
TR173226	790	hypothetical protein BCR33DRAFT_273941, partial	0.523864	10.2897	-4.29586	3.29625e-127	2.1261e-124	down
TR483077	431	unknown	0.240054	5.11524	-4.41337	2.78543e-36	4.16639e-34	down
TR294746	309	putative dual specificity protein phosphatase DSP8	9.90147	20.0476	-1.01772	2.00336e-18	1.3095e-16	down
TR181770	451	unknown	33.9197	16.2247	1.06393	3.28667e-46	6.62988e-44	up
TR257787	781	unknown	10.5223	4.62398	1.18625	3.39286e-30	4.10057e-28	up
[truncated: 1,033 more rows]
