# Supplementary material for: Dynamic RNA-Seq Study Reveals the Potential Regulators of Seed Germination in Paris polyphylla var. yunnanensis
Source: Plants (Basel). 2022 Sep 15;11(18):2400. doi: 10.3390/plants11182400 (PMC9505804; doi:10.3390/plants11182400)
Supplement: Supplementary file 1 [file plants-11-02400-s001.zip › Supplementary Table S2. Differentially expressed genes related to Carbohydrate metabolism.xlsx]

## Sheet: Carbohydrate_Stage 2 vs Stage 1
#Gene	Length	Function	Average of RPKM Stage 2	Average of RPKM Stage 1	log2(Fold change)	p value	q value(BH adjust)	Result
TR203638	3073	alpha-L-arabinofuranosidase 1	15.4226	5.82679	1.40427	2.07147e-209	9.17961e-207	up
TR284065	1251	hypothetical protein AQUCO_00201382v1	227.805	74.6372	1.60983	0	0	up
TR456538	1790	RecName: Full=Beta-glucosidase 12; Flags: Precursor	271.977	127.33	1.09491	0	0	up
TR121979	2800	UDP-glucuronate 4-epimerase 6	27.8289	7.89501	1.81757	0	0	up
TR206319	5343	1,4-alpha-glucan-branching enzyme, chloroplastic/amyloplastic	38.1921	18.8206	1.02096	0	0	up
TR104005	1512	predicted protein	0.295201	6.04982	-4.35712	1.62806e-140	4.9047e-138	down
TR165755	3524	L-arabinokinase-like isoform X1	48.9438	24.1517	1.019	0	0	up
TR235621	1774	glutamate decarboxylase	48.506	166.879	-1.78257	0	0	down
TR111106	1481	alpha-galactosidase	29.4256	13.0567	1.17229	4.7022e-146	1.46921e-143	up
TR209310	3846	probable 6-phosphogluconolactonase 2	3.94935	8.9999	-1.18829	6.5329e-119	1.63769e-116	down
TR111762	1425	putative GLN1-glutamate--ammonia ligase	0.673906	6.64843	-3.3024	8.83531e-121	2.25884e-118	down
TR204410	4984	uncharacterized protein A4U43_C05F26810	7.03416	3.37727	1.05852	2.81221e-100	6.0082e-98	up
TR102436	1454	PREDICTED: basic endochitinase-like	6.61395	45.5894	-2.78512	0	0	down
TR136282	1569	hypothetical protein C4D60_Mb06t31210	126.782	28.2677	2.16512	0	0	up
TR257529	1790	hypothetical protein B7494_g1855	0.0453371	5.623	-6.9545	7.80318e-160	2.65556e-157	down
TR241717	2141	L-galactono-1,4-lactone dehydrogenase 2, mitochondrial	19.8998	9.44591	1.075	1.72248e-124	4.53594e-122	up
TR111760	1316	Glutamine synthetase	0.390556	19.3395	-5.62987	0	0	down
TR699306	1612	probable pectate lyase A	0.00419528	7.99065	-10.8953	1.63885e-128	4.48183e-126	down
TR235134	1359	Aldolase	0.00497629	5.34582	-10.0691	3.98262e-83	6.96367e-81	down
TR191744	2238	PREDICTED: phosphoglucomutase, chloroplastic	28.6466	11.532	1.31273	4.59136e-255	2.60636e-252	up
TR188263	2077	pectinesterase-like	62.8675	25.8179	1.28394	0	0	up
TR226110	1942	probable pectinesterase/pectinesterase inhibitor 41	16.9104	3.94124	2.10119	1.07364e-254	6.07794e-252	up
TR227487	2575	UDP-glucose 6-dehydrogenase 4-like	49.8424	22.2445	1.16392	0	0	up
TR145598	2434	GDP-L-galactose phosphorylase 2 isoform X2	23.2502	10.1368	1.19765	1.60174e-195	6.60779e-193	up
TR174389	2229	malate dehydrogenase [NADP], chloroplastic	11.511	33.0606	-1.5221	0	0	down
TR111107	1872	alpha-galactosidase	41.8845	314.233	-2.90735	0	0	down
TR239671	2094	putative phosphoenolpyruvate carboxykinase	0.0258368	11.9758	-8.85648	0	0	down
TR544857	1203	transaldolase	0.0112432	6.5951	-9.1962	4.99777e-102	1.08922e-99	down
TR140295	1278	acidic endochitinase	1.86268	10.9798	-2.5594	1.04811e-138	3.11429e-136	down
TR121317	1693	L-lactate dehydrogenase B	12.0556	5.69707	1.08141	3.40164e-61	4.26369e-59	up
TR279021	2253	beta-hexosaminidase 3	11.0702	5.15104	1.10375	8.18564e-77	1.31778e-74	up
TR167277	1513	alpha-amylase isozyme 3D isoform X1	38.1273	6.08695	2.64703	0	0	up
TR217314	1708	Glycoside hydrolase	7.54676	1.07476	2.81184	7.1138e-141	2.15097e-138	up
TR174576	2593	LOW QUALITY PROTEIN: transketolase, chloroplastic-like	4.80411	17.2785	-1.84664	8.14226e-293	5.40359e-290	down
TR197611	1330	uncharacterized protein LOC103712925	12.0001	5.15827	1.21809	5.29482e-58	6.29218e-56	up
TR159912	2022	probable pectinesterase/pectinesterase inhibitor 41	5.83299	2.3235	1.32793	2.56836e-49	2.56664e-47	up

## Sheet: Carbohydrate_Stage 3 vs Stage 1
#Gene	Length	Function	Average of RPKM Stage 3	Average of RPKM Stage 1	log2(Fold change)	p value	q value(BH adjust)	Result
TR203638	3073	alpha-L-arabinofuranosidase 1	28.7336	5.82679	2.30197	0	0	up
TR284065	1251	hypothetical protein AQUCO_00201382v1	153.712	74.6372	1.04226	0	0	up
TR121979	2800	UDP-glucuronate 4-epimerase 6	39.5694	7.89501	2.32537	0	0	up
TR206319	5343	1,4-alpha-glucan-branching enzyme, chloroplastic/amyloplastic	48.5738	18.8206	1.36787	0	0	up
TR104005	1512	predicted protein	0.322589	6.04982	-4.22912	3.20861e-132	8.42816e-130	down
TR235621	1774	glutamate decarboxylase	23.4038	166.879	-2.83399	0	0	down
TR111106	1481	alpha-galactosidase	27.1857	13.0567	1.05806	1.14588e-109	2.4637e-107	up
TR285800	3434	hypothetical protein C4D60_Mb05t07800	97.6052	34.8825	1.48446	0	0	up
TR209310	3846	probable 6-phosphogluconolactonase 2	3.33963	8.9999	-1.43022	1.14476e-150	3.40075e-148	down
TR102436	1454	PREDICTED: basic endochitinase-like	5.52996	45.5894	-3.04336	0	0	down
TR136282	1569	hypothetical protein C4D60_Mb06t31210	98.0465	28.2677	1.79431	0	0	up
TR217254	1907	beta-amylase 3, chloroplastic	5.31693	0.628141	3.08143	4.62646e-116	1.05132e-113	up
TR294254	1650	ribose-phosphate pyrophosphokinase 1	43.0693	92.4161	-1.10148	0	0	down
TR257529	1790	hypothetical protein B7494_g1855	0.00825724	5.623	-9.41147	9.28313e-120	2.18667e-117	down
TR233420	1926	alcohol dehydrogenase-like 3 isoform X2	18.8708	7.8995	1.25632	6.1771e-130	1.60148e-127	up
TR111760	1316	Glutamine synthetase	0.348172	19.3395	-5.7956	0	0	down
TR699306	1612	probable pectate lyase A	0.00458451	7.99065	-10.7673	2.6996e-125	6.68227e-123	down
TR87701	1836	probable trehalose-phosphate phosphatase 6	6.04582	2.85545	1.08222	1.19535e-32	7.42353e-31	up
TR235134	1359	Aldolase	0.00543799	5.34582	-9.94112	6.60458e-81	1.04766e-78	down
TR191744	2238	PREDICTED: phosphoglucomutase, chloroplastic	45.1009	11.532	1.96752	0	0	up
TR188263	2077	pectinesterase-like	57.7341	25.8179	1.16105	0	0	up
TR226110	1942	probable pectinesterase/pectinesterase inhibitor 41	18.0836	3.94124	2.19796	6.12473e-275	3.48841e-272	up
TR227487	2575	UDP-glucose 6-dehydrogenase 4-like	48.4225	22.2445	1.12223	0	0	up
TR117227	2260	hypothetical protein C4D60_Mb06t19340	9.54189	4.59817	1.05322	3.51255e-59	4.0381e-57	up
TR174389	2229	malate dehydrogenase [NADP], chloroplastic	9.06455	33.0606	-1.8668	0	0	down
TR204560	2247	PREDICTED: pyruvate decarboxylase 2	48.3867	98.5533	-1.02629	0	0	down
TR111107	1872	alpha-galactosidase	41.4042	314.233	-2.92399	0	0	down
TR239671	2094	putative phosphoenolpyruvate carboxykinase	0.014117	11.9758	-9.72848	8.48142e-283	5.02421e-280	down
TR544857	1203	transaldolase	0.00614316	6.5951	-10.0682	1.37432e-86	2.32408e-84	down
TR140295	1278	acidic endochitinase	2.41715	10.9798	-2.18347	3.43659e-110	7.42481e-108	down
TR121317	1693	L-lactate dehydrogenase B	12.6677	5.69707	1.15286	7.54234e-68	1.0153e-65	up
TR279021	2253	beta-hexosaminidase 3	10.3129	5.15104	1.00151	1.02756e-58	1.17052e-56	up
TR167277	1513	alpha-amylase isozyme 3D isoform X1	72.4369	6.08695	3.57293	0	0	up
TR188945	1067	secoisolariciresinol dehydrogenase-like	2.23023	7.85853	-1.81707	9.15961e-53	9.39402e-51	down
TR174576	2593	LOW QUALITY PROTEIN: transketolase, chloroplastic-like	1.88675	17.2785	-3.19501	0	0	down

## Sheet: Carbohydrate_Stage 3 vs Stage 2
#Gene	Length	Function	Average of RPKM Stage 3	Average of RPKM Stage 2	log2(Fold change)	p value	q value(BH adjust)	Result
TR92518	1936	hypothetical protein C4D60_Mb07t16850	3.5806	7.24484	-1.01675	1.36246e-39	2.27006e-37	down
TR235621	1774	glutamate decarboxylase	23.4038	48.506	-1.05142	2.18396e-246	3.22063e-243	down
TR217254	1907	beta-amylase 3, chloroplastic	5.31693	2.54624	1.06223	3.94557e-31	4.9114e-29	up
TR188945	1067	secoisolariciresinol dehydrogenase-like	2.23023	13.5509	-2.60313	4.96447e-149	3.87949e-146	down
TR217314	1708	Glycoside hydrolase	2.42303	7.54676	-1.63905	1.50063e-74	5.26688e-72	down
