# Supplementary material for: Dynamic RNA-Seq Study Reveals the Potential Regulators of Seed Germination in Paris polyphylla var. yunnanensis
Source: Plants (Basel). 2022 Sep 15;11(18):2400. doi: 10.3390/plants11182400 (PMC9505804; doi:10.3390/plants11182400)
Supplement: Supplementary file 1 [file plants-11-02400-s001.zip › Supplementary Table S3. Differentially expressed genes related to Lipid metabolism.xlsx]

## Sheet: Lipid_Stage 2 vs Stage 1
Gene	Length	Annotaion	Function	Average of RPKM Stage 2	Average of RPKM Stage 1	log2(Fold change)	p value	q value(BH adjust)	Result
TR97654	3195	mgdA; 1,2-diacylglycerol 3-beta-glucosyltransferase [EC:2.4.1.336]	probable xyloglucan glycosyltransferase 5	13.4028	6.17398	1.11826	3.06694e-133	8.72902e-131	up
TR683648	1633	SUR2; sphinganine C4-monooxygenase [EC:1.14.18.5]	hypothetical protein BP5796_11604	0.024848	10.5172	-8.72541	1.88227e-231	9.4028e-229	down
TR634702	1320	E1.1.1.102; 3-dehydrosphinganine reductase [EC:1.1.1.102]	3-ketodihydrosphingosine reductase-like protein tsc10	0.0409866	15.4388	-8.5572	1.46533e-279	9.17782e-277	down
TR297459	3104	PLD1_2; phospholipase D1/2 [EC:3.1.4.4]	phospholipase D alpha 1	13.6781	4.61087	1.56875	5.02063e-221	2.40317e-218	up
TR284065	1251	AKR1A1, adh; alcohol dehydrogenase (NADP+) [EC:1.1.1.2]	hypothetical protein AQUCO_00201382v1	227.805	74.6372	1.60983	0	0	up
TR280883	1583	SUR2; sphinganine C4-monooxygenase [EC:1.14.18.5]	sphinganine C4-monooxygenase 2-like	37.0308	76.9186	-1.05461	0	0	down
TR271814	3088	ASAH2; neutral ceramidase [EC:3.5.1.23]	neutral ceramidase-like	9.56601	4.61461	1.05171	6.33793e-84	1.12104e-81	up
TR256942	1369	HSD17B12, KAR, IFA38; 17beta-estradiol 17-dehydrogenase / very-long-chain 3-oxoacyl-CoA reductase [EC:1.1.1.62 1.1.1.330]	very-long-chain 3-oxoacyl-CoA reductase 1 isoform X1	5.94769	1.06817	2.47719	1.96677e-78	3.24741e-76	up
TR249542	1522	FAD2; omega-6 fatty acid desaturase / acyl-lipid omega-6 desaturase (Delta-12 desaturase) [EC:1.14.19.6 1.14.19.22]	hypothetical protein C4D60_Mb06t00450	11.5438	206.867	-4.16351	0	0	down
TR226051	2116	GPAT; glycerol-3-phosphate acyltransferase [EC:2.3.1.15]	glycerol-3-phosphate acyltransferase 5	7.33168	2.86725	1.35447	3.16521e-66	4.26294e-64	up
TR225529	2446	ACSL, fadD; long-chain acyl-CoA synthetase [EC:6.2.1.3]	long chain acyl-CoA synthetase 2	18.6626	7.88646	1.2427	1.78806e-167	6.36361e-165	up
TR194820	1894	GPAT; glycerol-3-phosphate acyltransferase [EC:2.3.1.15]	Glycerol-3-phosphate 2-O-acyltransferase 6	7.90539	1.58524	2.31814	4.20994e-132	1.18675e-129	up
TR188606	1149	AOC; allene oxide cyclase [EC:5.3.99.6]	allene oxide cyclase, chloroplastic	29.0052	8.52977	1.76573	1.90738e-205	8.30073e-203	up
TR185003	1313	fabG; 3-oxoacyl-[acyl-carrier protein] reductase [EC:1.1.1.100]	hypothetical protein C4D60_Mb08t07130	14.123	38.4948	-1.44661	2.64335e-233	1.33177e-230	down
TR184463	1811	E2.1.1.41, SMT1, ERG6; sterol 24-C-methyltransferase [EC:2.1.1.41]	(S)-adenosyl-L-methionine sterol-C24-methyltransferase 1	18.6341	8.87358	1.07035	2.49507e-98	5.23031e-96	up
TR177255	1826	KCS; 3-ketoacyl-CoA synthase [EC:2.3.1.199]	Very-long-chain 3-oxoacyl-CoA synthase	13.6293	6.30446	1.11226	1.38343e-77	2.25622e-75	up
TR169853	2062	OPR; 12-oxophytodienoic acid reductase [EC:1.3.1.42]	uncharacterized protein A4U43_UnF3320	8.53383	3.92312	1.12119	4.30319e-56	4.9607e-54	up
TR163211	1563	KCS; 3-ketoacyl-CoA synthase [EC:2.3.1.199]	3-ketoacyl-CoA synthase 12-like	14.5986	5.17561	1.49603	8.53239e-112	2.00823e-109	up
TR145765	1911	KCS; 3-ketoacyl-CoA synthase [EC:2.3.1.199]	hypothetical protein C4D60_Mb06t12310	69.8786	31.8867	1.13189	0	0	up
TR136370	1578	HHT1; omega-hydroxypalmitate O-feruloyl transferase [EC:2.3.1.188]	hypothetical protein C4D60_Mb10t13190	12.6599	0.167594	6.23915	0	0	up
TR111107	1872	E3.2.1.22B, galA, rafA; alpha-galactosidase [EC:3.2.1.22]	alpha-galactosidase	41.8845	314.233	-2.90735	0	0	down
TR111106	1481	E3.2.1.22B, galA, rafA; alpha-galactosidase [EC:3.2.1.22]	alpha-galactosidase	29.4256	13.0567	1.17229	4.7022e-146	1.46921e-143	up
TR109999	1455	CHK; choline/ethanolamine kinase [EC:2.7.1.32 2.7.1.82]	probable choline kinase 2	29.6261	13.7711	1.10522	1.24386e-131	3.48724e-129	up
TR106818	1852	fabF; 3-oxoacyl-[acyl-carrier-protein] synthase II [EC:2.3.1.179]	3-oxoacyl-[acyl-carrier-protein] synthase I, chloroplastic, partial	42.4317	20.4958	1.04981	2.50072e-219	1.17919e-216	up
TR104005	1512	adhP; alcohol dehydrogenase, propanol-preferring [EC:1.1.1.1]	predicted protein	0.295201	6.04982	-4.35712	1.62806e-140	4.9047e-138	down
TR103945	1033	PXG; peroxygenase [EC:1.11.2.3]	PREDICTED: peroxygenase-like isoform X1	10.3962	46.4291	-2.15897	0	0	down

## Sheet: Lipid_Stage 3 vs Stage 1
Gene	Length	Annotaion	Function	Average of RPKM Stage 3	Average of RPKM Stage 1	log2(Fold change)	p value	q value(BH adjust)	Result
TR226051	2116	GPAT; glycerol-3-phosphate acyltransferase [EC:2.3.1.15]	glycerol-3-phosphate acyltransferase 5	6.6079	2.86725	1.20452	5.63122e-48	5.2081e-46	up
TR284065	1251	AKR1A1, adh; alcohol dehydrogenase (NADP+) [EC:1.1.1.2]	hypothetical protein AQUCO_00201382v1	153.712	74.6372	1.04226	0	0	up
TR104005	1512	adhP; alcohol dehydrogenase, propanol-preferring [EC:1.1.1.1]	predicted protein	0.322589	6.04982	-4.22912	3.20861e-132	8.42816e-130	down
TR103945	1033	PXG; peroxygenase [EC:1.11.2.3]	PREDICTED: peroxygenase-like isoform X1	8.38465	46.4291	-2.46921	0	0	down
TR111106	1481	E3.2.1.22B, galA, rafA; alpha-galactosidase [EC:3.2.1.22]	alpha-galactosidase	27.1857	13.0567	1.05806	1.14588e-109	2.4637e-107	up
TR163211	1563	KCS; 3-ketoacyl-CoA synthase [EC:2.3.1.199]	3-ketoacyl-CoA synthase 12-like	14.5251	5.17561	1.48875	1.58232e-105	3.26492e-103	up
TR233420	1926	E1.1.1.1, adh; alcohol dehydrogenase [EC:1.1.1.1]	alcohol dehydrogenase-like 3 isoform X2	18.8708	7.8995	1.25632	6.1771e-130	1.60148e-127	up
TR683648	1633	SUR2; sphinganine C4-monooxygenase [EC:1.14.18.5]	hypothetical protein BP5796_11604	0.0271533	10.5172	-8.59741	2.66035e-224	1.22512e-221	down
TR297459	3104	PLD1_2; phospholipase D1/2 [EC:3.1.4.4]	phospholipase D alpha 1	15.109	4.61087	1.7123	9.01069e-264	4.9148e-261	up
TR136370	1578	HHT1; omega-hydroxypalmitate O-feruloyl transferase [EC:2.3.1.188]	hypothetical protein C4D60_Mb10t13190	17.0191	0.167594	6.66604	0	0	up
TR188606	1149	AOC; allene oxide cyclase [EC:5.3.99.6]	allene oxide cyclase, chloroplastic	26.5122	8.52977	1.63608	2.02263e-161	6.53895e-159	up
TR109999	1455	CHK; choline/ethanolamine kinase [EC:2.7.1.32 2.7.1.82]	probable choline kinase 2	31.3183	13.7711	1.18536	2.39354e-148	7.02684e-146	up
TR225529	2446	ACSL, fadD; long-chain acyl-CoA synthetase [EC:6.2.1.3]	long chain acyl-CoA synthetase 2	19.9107	7.88646	1.33609	1.36521e-190	5.27155e-188	up
TR286156	2403	KCS; 3-ketoacyl-CoA synthase [EC:2.3.1.199]	3-ketoacyl-CoA synthase 11-like	32.1812	13.116	1.29488	2.93352e-287	1.76658e-284	up
TR111107	1872	E3.2.1.22B, galA, rafA; alpha-galactosidase [EC:3.2.1.22]	alpha-galactosidase	41.4042	314.233	-2.92399	0	0	down
TR194820	1894	GPAT; glycerol-3-phosphate acyltransferase [EC:2.3.1.15]	Glycerol-3-phosphate 2-O-acyltransferase 6	12.7437	1.58524	3.00701	2.95449e-267	1.65213e-264	up
TR185003	1313	fabG; 3-oxoacyl-[acyl-carrier protein] reductase [EC:1.1.1.100]	hypothetical protein C4D60_Mb08t07130	14.5553	38.4948	-1.40312	6.91735e-213	3.04839e-210	down
TR249542	1522	FAD2; omega-6 fatty acid desaturase / acyl-lipid omega-6 desaturase (Delta-12 desaturase) [EC:1.14.19.6 1.14.19.22]	hypothetical protein C4D60_Mb06t00450	7.39023	206.867	-4.80694	0	0	down
TR188945	1067	E1.1.1.30, bdh; 3-hydroxybutyrate dehydrogenase [EC:1.1.1.30]	secoisolariciresinol dehydrogenase-like	2.23023	7.85853	-1.81707	9.15961e-53	9.39402e-51	down
TR634702	1320	E1.1.1.102; 3-dehydrosphinganine reductase [EC:1.1.1.102]	3-ketodihydrosphingosine reductase-like protein tsc10	0.00559866	15.4388	-11.4292	9.98906e-177	3.55777e-174	down
TR267606	985	PXG; peroxygenase [EC:1.11.2.3]	probable peroxygenase 5	46.7723	111.945	-1.25906	0	0	down

## Sheet: Lipid_Stage 3 vs Stage 2
Gene	Length	Annotaion	Function	Average of RPKM Stage 3	Average of RPKM Stage 2	log2(Fold change)	p value	q value(BH adjust)	Result
TR188945	1067	E1.1.1.30, bdh; 3-hydroxybutyrate dehydrogenase [EC:1.1.1.30]	secoisolariciresinol dehydrogenase-like	2.23023	13.5509	-2.60313	4.96447e-149	3.87949e-146	down
TR78697	1568	SMO2; 4-alpha-methyl-delta7-sterol-4alpha-methyl oxidase [EC:1.14.13.72]	methylsterol monooxygenase 2-1-like	45.6233	95.4812	-1.06544	0	0	down
