# Supplementary material for: Dynamic RNA-Seq Study Reveals the Potential Regulators of Seed Germination in Paris polyphylla var. yunnanensis
Source: Plants (Basel). 2022 Sep 15;11(18):2400. doi: 10.3390/plants11182400 (PMC9505804; doi:10.3390/plants11182400)
Supplement: Supplementary file 1 [file plants-11-02400-s001.zip › Supplementary Table S4. Differentially expressed genes related to Signal transduction.xlsx]

## Sheet: Signal trans_Stage 2 vs Stage 1
Gene	Length	Annotaion	Function	Average of RPKM Stage 2	Average of RPKM Stage 1	log2(Fold change)	p value	q value(BH adjust)	Result
TR208371	3609	EEF2; elongation factor 2	hypothetical protein HELRODRAFT_185027	0.0824501	5.06055	-5.93963	7.06926e-299	4.76049e-296	down
TR271814	3088	ASAH2; neutral ceramidase [EC:3.5.1.23]	neutral ceramidase-like	9.56601	4.61461	1.05171	6.33793e-84	1.12104e-81	up
TR255705	917	IRAK1; interleukin-1 receptor-associated kinase 1 [EC:2.7.11.1]	probable serine/threonine-protein kinase At1g01540	7.99439	2.59561	1.62292	1.27825e-41	1.06747e-39	up
TR222763	1670	ABF; ABA responsive element binding factor	hypothetical protein C4D60_Mb08t07090	23.9816	127.285	-2.40807	0	0	down
TR724266	1144	CYTB, petB; ubiquinol-cytochrome c reductase cytochrome b subunit	cytochrome b (mitochondrion)	0.496568	21.5808	-5.44161	0	0	down
TR111762	1425	glnA, GLUL; glutamine synthetase [EC:6.3.1.2]	putative GLN1-glutamate--ammonia ligase	0.673906	6.64843	-3.3024	8.83531e-121	2.25884e-118	down
TR204410	4984	HK; hexokinase [EC:2.7.1.1]	uncharacterized protein A4U43_C05F26810	7.03416	3.37727	1.05852	2.81221e-100	6.0082e-98	up
TR102436	1454	CHIB; basic endochitinase B [EC:3.2.1.14]	PREDICTED: basic endochitinase-like	6.61395	45.5894	-2.78512	0	0	down
TR80858	1939	ZDHHC9_14_18; palmitoyltransferase ZDHHC9/14/18 [EC:2.3.1.225]	probable protein S-acyltransferase 1	5.5595	2.66365	1.06155	3.26606e-32	2.10152e-30	up
TR209642	1783	IRAK1; interleukin-1 receptor-associated kinase 1 [EC:2.7.11.1]	probable serine/threonine-protein kinase At1g01540	7.79067	2.6873	1.53559	1.98469e-71	2.92018e-69	up
TR111021	1387	MKK9; mitogen-activated protein kinase kinase 9 [EC:2.7.12.2]	mitogen-activated protein kinase kinase 9-like	6.34834	3.01712	1.07321	4.589e-27	2.46224e-25	up
TR297459	3104	PLD1_2; phospholipase D1/2 [EC:3.1.4.4]	phospholipase D alpha 1	13.6781	4.61087	1.56875	5.02063e-221	2.40317e-218	up
TR171661	1414	CYTB, petB; ubiquinol-cytochrome c reductase cytochrome b subunit	cytochrome b (mitochondrion)	0.832196	5.17089	-2.63542	1.56252e-75	2.45783e-73	down
TR111760	1316	glnA, GLUL; glutamine synthetase [EC:6.3.1.2]	Glutamine synthetase	0.390556	19.3395	-5.62987	0	0	down
TR227481	1106	IAA; auxin-responsive protein IAA	auxin-responsive protein IAA30	22.0616	8.05965	1.45275	2.17599e-114	5.27519e-112	up
TR204522	1290	ACTB_G1; actin beta/gamma 1	actin	1.06946	33.3082	-4.96092	0	0	down
TR584774	860	RAC1; Ras-related C3 botulinum toxin substrate 1	PREDICTED: rac-like GTP-binding protein 7	5.37877	2.26115	1.25022	1.12503e-18	4.10203e-17	up
TR121363	867	PR1; pathogenesis-related protein 1	pathogenesis-related protein PRB1-3-like protein	97.6587	9.07922	3.42711	0	0	up
TR105796	1653	NOTUM; O-palmitoleoyl-L-serine hydrolase [EC:3.1.1.98]	pectin acetylesterase 12	6.03046	2.82335	1.09486	2.27904e-31	1.42246e-29	up

## Sheet: Signal trans_Stage 3 vs Stage 1
#Gene	Length	Annotaion	Function	Average of RPKM Stage 3	Average of RPKM Stage 1	log2(Fold change)	p value	q value(BH adjust)	Result
TR255705	917	IRAK1; interleukin-1 receptor-associated kinase 1 [EC:2.7.11.1]	probable serine/threonine-protein kinase At1g01540	7.26934	2.59561	1.48575	3.70197e-32	2.26801e-30	up
TR257009	1718	PRKAA, AMPK; 5'-AMP-activated protein kinase, catalytic alpha subunit [EC:2.7.11.11]	CBL-interacting protein kinase 1-like	19.1251	9.24527	1.04868	1.39451e-88	2.41134e-86	up
TR255759	2131	SPOP; speckle-type POZ protein	BTB/POZ domain-containing protein At1g55760 isoform X1	17.1803	7.09577	1.27572	5.41748e-134	1.45168e-131	up
TR222763	1670	ABF; ABA responsive element binding factor	hypothetical protein C4D60_Mb08t07090	15.7894	127.285	-3.01104	0	0	down
TR287628	2407	PP2C; protein phosphatase 2C [EC:3.1.3.16]	hypothetical protein GW17_00025397	24.2186	11.7176	1.04744	2.41647e-155	7.48491e-153	up
TR113141	2240	ARR-B; two-component response regulator ARR-B family	two-component response regulator ORR26	5.21935	2.27794	1.19614	5.61506e-40	4.27433e-38	up
TR102436	1454	CHIB; basic endochitinase B [EC:3.2.1.14]	PREDICTED: basic endochitinase-like	5.52996	45.5894	-3.04336	0	0	down
TR209642	1783	CHIB; basic endochitinase B [EC:3.2.1.14]	probable serine/threonine-protein kinase At1g01540	7.75083	2.6873	1.52819	1.83672e-67	2.46003e-65	up
TR111021	1387	MKK9; mitogen-activated protein kinase kinase 9 [EC:2.7.12.2]	mitogen-activated protein kinase kinase 9-like	6.42582	3.01712	1.09071	7.34158e-27	3.70572e-25	up
TR297459	3104	PLD1_2; phospholipase D1/2 [EC:3.1.4.4]	phospholipase D alpha 1	15.109	4.61087	1.7123	9.01069e-264	4.9148e-261	up
TR171661	1414	CYTB, petB; ubiquinol-cytochrome c reductase cytochrome b subunit	cytochrome b (mitochondrion)	0.731706	5.17089	-2.82108	2.01513e-77	3.07438e-75	down
TR111760	1316	glnA, GLUL; glutamine synthetase [EC:6.3.1.2]	Glutamine synthetase	0.348172	19.3395	-5.7956	0	0	down
TR227481	1106	IAA; auxin-responsive protein IAA	auxin-responsive protein IAA30	20.3666	8.05965	1.33741	2.38416e-89	4.16772e-87	up
TR174648	1372	MAPKKK17_18; mitogen-activated protein kinase kinase kinase 17/18	mitogen-activated protein kinase kinase kinase 18-like	10.6544	5.30651	1.00562	7.74344e-38	5.55456e-36	up
TR131275	1437	MKS1; MAP kinase substrate 1	nuclear speckle RNA-binding protein B isoform X1	5.47196	1.86204	1.55517	3.98436e-40	3.04927e-38	up
TR114281	3432	RPS6KB; p70 ribosomal S6 kinase [EC:2.7.11.1]	serine/threonine-protein kinase AtPK2/AtPK19	24.2723	9.81358	1.30646	0	0	up
TR291151	1544	NPR1; regulatory protein NPR1	hypothetical protein C4D60_Mb05t09640	10.1472	4.19144	1.27557	2.05529e-58	2.32399e-56	up
TR584774	860	RAC1; Ras-related C3 botulinum toxin substrate 1	PREDICTED: rac-like GTP-binding protein 7	7.01212	2.26115	1.6328	2.52054e-33	1.59411e-31	up
TR121363	867	PR1; pathogenesis-related protein 1	pathogenesis-related protein PRB1-3-like protein	132.206	9.07922	3.86407	0	0	up
TR105796	1653	NOTUM; O-palmitoleoyl-L-serine hydrolase [EC:3.1.1.98]	pectin acetylesterase 12	6.22335	2.82335	1.14028	6.57957e-33	4.11558e-31	up

## Sheet: Signal trans_Stage 3 vs Stage 2
Gene	Length	Annotaion	Function	Average of RPKM Stage 3	Average of RPKM Stage 2	log2(Fold change)	p value	q value(BH adjust)	Result
TR208371	3609	EEF2; elongation factor 2	hypothetical protein HELRODRAFT_185027	5.0292	0.0824501	5.93066	2.88127e-304	5.57531e-301	up
TR724266	1144	CYTB, petB; ubiquinol-cytochrome c reductase cytochrome b subunit	cytochrome b (mitochondrion)	20.9562	0.496568	5.39924	0	0	up
TR204522	1290	ACTB_G1; actin beta/gamma 1	actin	18.9396	1.06946	4.14645	0	0	up
TR188387	992	RP-S6e, RPS6; small subunit ribosomal protein S6e	40S ribosomal protein S6-like	5.21488	0.0272693	7.57921	1.81836e-81	7.06705e-79	up
