# Supplementary material for: Dynamic RNA-Seq Study Reveals the Potential Regulators of Seed Germination in Paris polyphylla var. yunnanensis
Source: Plants (Basel). 2022 Sep 15;11(18):2400. doi: 10.3390/plants11182400 (PMC9505804; doi:10.3390/plants11182400)
Supplement: Supplementary file 1 [file plants-11-02400-s001.zip › Supplementary Table S5. Differentially expressed genes related to Translation.xlsx]

## Sheet: Translation_Stage 2 vs Stage 1
Gene	Length	Annotaion	Function	Average of RPKM Stage 2	Average of RPKM Stage 1	log2(Fold change)	p value	q value(BH adjust)	Result
TR96785	972	RP-S3Ae, RPS3A; small subunit ribosomal protein S3Ae	hypothetical protein HELRODRAFT_185887	0.0834912	9.20277	-6.7843	1.33209e-143	4.1e-141	down
TR92234	831	RP-L13Ae, RPL13A; large subunit ribosomal protein L13Ae	hypothetical protein HELRODRAFT_158058	0.0488288	6.08414	-6.96118	3.13738e-81	5.36511e-79	down
TR90712	802	RP-L18e, RPL18; large subunit ribosomal protein L18e	60S ribosomal protein L18-like	0.185513	5.81921	-4.97123	2.4912e-76	3.97324e-74	down
TR87416	571	RP-L35e, RPL35; large subunit ribosomal protein L35e	60S ribosomal protein	0.118438	7.81921	-6.04482	1.80812e-74	2.78777e-72	down
TR297193	944	RP-L19e, RPL19; large subunit ribosomal protein L19e	Translational activator GCN1	0.41551	6.21278	-3.90228	2.22475e-85	4.00733e-83	down
TR294098	581	RP-S23e, RPS23; small subunit ribosomal protein S23e	putative 40S ribosomal protein RPS23	0.0116399	6.37262	-9.09666	3.3713e-49	3.35684e-47	down
TR293140	514	RP-L37e, RPL37; large subunit ribosomal protein L37e	hypothetical protein CAPTEDRAFT_158783	0.0526287	8.23233	-7.28931	7.21062e-67	9.83347e-65	down
TR282824	591	RP-LP2, RPLP2; large subunit ribosomal protein LP2	ribosomal protein P2-like, partial	0.0228859	6.87021	-8.22975	2.96602e-59	3.61542e-57	down
TR271496	520	RP-L40e, RPL40; large subunit ribosomal protein L40e	DEHA2F02816p	0.572236	12.206	-4.41484	1.03372e-98	2.17802e-96	down
TR260417	1344	RP-L7Ae, RPL7A; large subunit ribosomal protein L7Ae	60S ribosomal protein L7a	0.0100637	6.93337	-9.42826	5.96002e-116	1.45946e-113	down
TR246520	1648	YARS, tyrS; tyrosyl-tRNA synthetase [EC:6.1.1.1]	hypothetical protein NECHADRAFT_71656	0.18056	5.28625	-4.8717	5.57602e-140	1.67129e-137	down
TR246168	848	RP-S8e, RPS8; small subunit ribosomal protein S8e	hypothetical protein HELRODRAFT_193555	0.0956998	5.00822	-5.70964	4.52391e-71	6.62316e-69	down
TR245312	765	RP-L11e, RPL11; large subunit ribosomal protein L11e	hypothetical protein HELRODRAFT_157041	0.0530414	5.42959	-6.67758	4.6466e-68	6.48047e-66	down
TR229989	1131	RP-L5e, RPL5; large subunit ribosomal protein L5e	hypothetical protein HELRODRAFT_185715	0.0597947	6.12089	-6.67758	3.64809e-112	8.60601e-110	down
TR228911	1028	RP-L8e, RPL8; large subunit ribosomal protein L8e	ribosomal protein rpl8	0.0131572	7.27895	-9.11174	2.30939e-97	4.76355e-95	down
TR182452	1115	RP-L7e, RPL7; large subunit ribosomal protein L7e	60S ribosomal protein L7	0.0727833	5.30183	-6.18674	1.01794e-97	2.11398e-95	down
TR177889	2202	EEF1A; elongation factor 1-alpha	elongation factor 1-alpha	0.208842	19.1527	-6.51899	0	0	down
TR167616	657	RP-L26e, RPL26; large subunit ribosomal protein L26e	ribosomal protein rpl26	0.0411737	5.01981	-6.92977	1.00881e-53	1.10251e-51	down
TR163271	866	RP-L23Ae, RPL23A; large subunit ribosomal protein L23Ae	ribosomal protein rpl23a, partial	0.0937106	5.98196	-5.99626	3.67299e-86	6.6743e-84	down
TR160584	472	RP-S25e, RPS25; small subunit ribosomal protein S25e	40S ribosomal protein S25-like	0.0573117	5.83375	-6.66945	9.62596e-46	8.88687e-44	down
TR160583	527	RP-S25e, RPS25; small subunit ribosomal protein S25e	ribosomal protein S25	0.0769956	6.78944	-6.46237	2.11125e-59	2.5796e-57	down
TR159976	843	RP-L19e, RPL19; large subunit ribosomal protein L19e	hypothetical protein HELRODRAFT_185136	0.112312	8.61799	-6.26177	2.01823e-119	5.10285e-117	down
TR149146	765	RP-S7e, RPS7; small subunit ribosomal protein S7e	ribosomal protein S7	0.0884024	5.42959	-5.94061	1.68461e-69	2.40315e-67	down
TR136315	758	RP-SAe, RPSA; small subunit ribosomal protein SAe	40S ribosomal protein SA	35.7054	13.1144	1.44499	1.14269e-125	3.04218e-123	up
TR123971	359	RP-L40e, RPL40; large subunit ribosomal protein L40e	hypothetical protein PHYSODRAFT_284823	13.1488	0.346667	5.24524	4.06477e-78	6.67142e-76	up
TR110087	623	RP-L40e, RPL40; large subunit ribosomal protein L40e	DEHA2F02816p	0.499339	5.84312	-3.54865	2.60969e-50	2.66944e-48	down

## Sheet: Translation_Stage 3 vs Stage 1
Gene	Length	Annotaion	Function	Average of RPKM Stage 3	Average of RPKM Stage 1	log2(Fold change)	p value	q value(BH adjust)	Result
TR297193	944	RP-L19e, RPL19; large subunit ribosomal protein L19e	Genetic Information Processing	1.12732	6.21278	-2.46234	3.84043e-54	4.03511e-52	down
TR246520	1648	YARS, tyrS; tyrosyl-tRNA synthetase [EC:6.1.1.1]	Genetic Information Processing	0.0448436	5.28625	-6.8812	5.84007e-133	1.54521e-130	down
TR171495	859	RP-S2, MRPS2, rpsB; small subunit ribosomal protein S2	Genetic Information Processing	35.3939	72.4409	-1.0333	4.42024e-162	1.43951e-159	down
TR160584	472	RP-S25e, RPS25; small subunit ribosomal protein S25e	Genetic Information Processing	0.0156573	5.83375	-8.54145	9.47858e-38	6.78825e-36	down
TR293140	514	RP-L37e, RPL37; large subunit ribosomal protein L37e	Genetic Information Processing	3.19189	8.23233	-1.36689	1.02265e-18	3.5713e-17	down
TR282824	591	RP-LP2, RPLP2; large subunit ribosomal protein LP2	Genetic Information Processing	0.150055	6.87021	-5.51679	6.64465e-65	8.46781e-63	down
TR271496	520	RP-L40e, RPL40; large subunit ribosomal protein L40e	Genetic Information Processing	0.397935	12.206	-4.93891	2.38659e-98	4.57673e-96	down
TR181372	2201	LSG1; large subunit GTPase 1 [EC:3.6.1.-]	Genetic Information Processing	74.0836	154.28	-1.05833	0	0	down
TR110087	623	RP-L40e, RPL40; large subunit ribosomal protein L40e	Genetic Information Processing	0.379594	5.84312	-3.94421	1.11968e-51	1.12126e-49	down

## Sheet: Translation_Stage 3 vs Stage 2
Gene	Length	Annotaion	Function	Average of RPKM Stage 3	Average of RPKM Stage 2	log2(Fold change)	p value	q value(BH adjust)	Result
TR163271	866	RP-L23Ae, RPL23A; large subunit ribosomal protein L23Ae	Genetic Information Processing	5.30799	0.0937106	5.82381	1.33427e-78	4.98436e-76	up
TR159976	843	RP-L19e, RPL19; large subunit ribosomal protein L19e	Genetic Information Processing	5.10215	0.112312	5.50552	1.62057e-73	5.60712e-71	up
TR123971	359	RP-L40e, RPL40; large subunit ribosomal protein L40e	Genetic Information Processing	0.123514	13.1488	-6.73412	1.01795e-78	3.81438e-76	down
TR171495	859	RP-S2, MRPS2, rpsB; small subunit ribosomal protein S2	Genetic Information Processing	35.3939	125.651	-1.82785	0	0	down
TR269013	1058	RP-S27e, RPS27; small subunit ribosomal protein S27e	Genetic Information Processing	30.7065	65.1094	-1.08432	9.87037e-208	1.17967e-204	down
TR182452	1115	RP-L7e, RPL7; large subunit ribosomal protein L7e	Genetic Information Processing	5.20961	0.0727833	6.16142	2.08745e-98	9.94036e-96	up
TR188387	992	RP-S6e, RPS6; small subunit ribosomal protein S6e	Genetic Information Processing	5.21488	0.0272693	7.57921	1.81836e-81	7.06705e-79	up
TR87416	571	RP-L35e, RPL35; large subunit ribosomal protein L35e	Genetic Information Processing	5.15116	0.118438	5.4427	8.56857e-51	1.9476e-48	up
TR260417	1344	RP-L7Ae, RPL7A; large subunit ribosomal protein L7Ae	Genetic Information Processing	5.09178	0.0100637	8.98287	8.49171e-93	3.83879e-90	up
TR177889	2202	EEF1A; elongation factor 1-alpha	Genetic Information Processing	12.9883	0.208842	5.95866	0	0	up
TR96785	972	RP-S3Ae, RPS3A; small subunit ribosomal protein S3Ae	Genetic Information Processing	6.05208	0.0834912	6.17966	1.3559e-99	6.54192e-97	up
TR160583	527	RP-S25e, RPS25; small subunit ribosomal protein S25e	Genetic Information Processing	5.46905	0.0769956	6.15037	9.03094e-50	1.99927e-47	up
