# Supplementary material for: Dynamic RNA-Seq Study Reveals the Potential Regulators of Seed Germination in Paris polyphylla var. yunnanensis
Source: Plants (Basel). 2022 Sep 15;11(18):2400. doi: 10.3390/plants11182400 (PMC9505804; doi:10.3390/plants11182400)
Supplement: Supplementary file 1 [file plants-11-02400-s001.zip › Supplementary Table S6. List of primer pairs uesd in this study.xlsx]

## Sheet: Sheet1
Primer name	Forward primer sequence (5‘-3’)	Reverse primer sequence (5‘-3’)	Usage
TR165806	AAACCCTCCTCATCGCCTTC	AGTGCATCGAGGTTGAGTGA	qRT-PCR
TR191183	CACACAAAGCACTGACGAAGG	CATCGAGGGGGTGAGCAAG
TR222764	AATCGATGCAGAGGGTCCAC	TGCCACCTCACCTCTCTACA
TR72957	GTAGCAACAGCCCCAATCCT	CCCATCACCCTCTTCAACCC
TR129185	CGTCTTTCCCATCTTCACCCT	TGGCGATGAAGTCCAGGTAAA
TR612368	TGATTGCACAGTTTGACTTTTGT	AGTGGGGTGACAAGTTATCAAA
TR129190	CCACCCACGCCTCAATTCT	AGCGGTATTACGATCAGGCC
TR147101	CGCAGGAAAGCAGCAAATCT	ACACAAATCAGCAACATGGGG
TR450292	TCCTAAAGACATGCCAACTCCA	TGGAGCAGATAGAGAGACCGA
TR201973	GGGAGCGAAGGGATGAAAGT	GCCATCTCACCTCACTGCTT
TR201978	CCTGGAGAATCTGTGGCGTT	CCCTCCCCGATCAACTCATC
TR44664	GGTCCACGTTGCCTGAGAAT	CAAGAGCCCCCACCCATTTA
TR88154	AGCAAAGCCCTCAGGTCAAA	ACGCAACTGATCGACTGACA
TR288123	TTATCGAGAGCGGAGGGGAA	CGAGGAGTAGAGGTGGGTCA
TR88195	CATCAACGTCCTCCTCGGTC	CCCCAATGCGATGTTCAAGC
